# Supplementary material for: Nicotinamide N-methyltransferase inhibition mimics and boosts exercise-mediated improvements in muscle function in aged mice
Source: Sci Rep. 2024 Jul 5;14:15554. doi: 10.1038/s41598-024-66034-9 (PMC11226645; doi:10.1038/s41598-024-66034-9)
Supplement: Supplementary file 2 — Supplementary Tables. [file 41598_2024_66034_MOESM2_ESM.xlsx]

## Sheet: Table S1
Table S1. Raw physiological data not included elsewhere; significant main effects and pairwise comparisons reported. LT, log10 transformed; M, missing; N/A, not applicable
	Sed									NNMTi Sed									PoWeR										NNMTi PoWeR							Statistical Test	Significant Main Effects & Multiple Comparisons
Raw Gastroc Weight (mg)	80.9	73.96	69.29	70.45	59.5	63.73	97.44	83.86	80.04	68.65	71.2	79.25	107.88	91.7	89.96	91.03	97.73	105.01	87.65	96.43	103.94	115.5	95.08	87.45	87.5	99	97.17	101.84	92.6	94.48	107.5	103.73	102	110.17	113.74	2-way ANOVA	Main effect of exercise P<0.001; main effect of NNMTi P=0.011; Sed vs. NNMTi Sed P=0.007; Sed vs. PoWeR P<0.001
Raw Plantaris Weight (mg)	9.98	9	8.69	11.58	8.55	10.51	11.1	8.7	10.46	7.88	8.62	8.44	10.9	9.88	14.21	10.81	8.37	9.52	9.99	13.24	12.45	12.38	11.57	13.65	10.81	18	12.48	11.38	12.17	11.03	14.16	14.06	13.3	13.75	14.35	2-way ANOVA on LT data	Main effect of exercise P<0.001; Sed vs. PoWeR P<0.001
Raw Soleus Weight (mg)	6.39	6.73	7.24	6.45	3.72	6.86	M	6.07	6.82	6.63	7.46	7.33	5.43	6.27	7.01	7.12	7.4	4.67	7.44	7.87	8.1	9.19	8.27	9.09	6.44	10.22	8.18	8.99	6.23	M	9.64	7.36	9.9	8.37	9.12	Kruskal-Wallis	Kruskal-Wallis test approximate P=0.001; Sed vs. PoWeR P=0.002;
Raw Heart Weight (mg)	141.43	185.74	175.01	184.06	182.62	159.1	136.42	150.1	148.65	158.64	206.4	175.3	188.76	180.6	157.75	187.2	175.7	168.9	173.7	165.63	255.4	215.06	257.1	247.95	206.4	203.42	192.87	200.01	186.8	217.24	243.43	197	196.1	229.23	183.91	2-way ANOVA	Main effect of exercise P<0.001; Sed vs. PoWeR P<0.001
Fractions of contractions equal to or exceeding 50%	1	0.611111	0.87037	0.722222	M	M	M	M	M	1	0.592593	0.981481	1	0.611111	0.981481	0.981481	0.759259	M	0.833333	0.62963	0.814815	0.574074	0.574074	1	1	0.592593	0.481481	0.703704	0.537037	0.592593	0.981481	0.796296	1	1	M	Kruskal-Wallis	--
Gastroc % Type I	1.93237	0	6.23441	4.17344	3.7037	2.17014	0.559369	0.453172	0.267857	0.386473	1.35817	3.08906	3.81316	0.303122	1.22124	1.89166	0.367347	0.426853	0.369914	0.599925	0.870223	1.31579	0.116144	M	2.77564	3.79928	1.52009	0.822562	2.10035	1.67173	1.20635	0.692574	0.355999	0.935596	1.21092	2-way ANOVA	--
Gastroc % Type IIa	5.75318	3.48205	25.9352	16.3144	15.6966	6.16319	6.10221	6.0423	2.23214	2.1256	8.69228	13.5287	15.9676	4.66808	5.93581	12.3388	4.32653	12.9996	7.21332	7.2366	8.55089	7.57895	2.55517	M	16.4225	14.7312	6.91278	5.69918	7.07896	8.02938	8.06349	9.34975	4.20078	10.7702	8.14619	2-way ANOVA on LT data	--
Gastroc % Type IIx	3.33773	12.5136	5.3616	3.68564	11.1993	5.12153	10.1195	7.55287	5.53571	3.96135	17.2293	8.20744	6.10105	15.6411	9.74155	7.7816	12.9796	3.80287	10.6042	8.32396	7.30231	12.4737	12.7758	M	4.78026	13.1183	12.3779	8.40188	13.8079	14.3617	7.11111	11.1197	9.11356	12.2498	14.3329	2-way ANOVA	--
Gastroc % Type IIb	72.1563	73.9935	50.4988	72.4661	64.8148	78.3854	80.5746	84.9698	90.2679	77.8744	65.1145	73.9572	73.1888	71.3853	75.4899	64.1874	79.1429	68.5293	75.2158	67.9415	78.2066	73.8947	73.3449	M	71.3955	57.7061	64.6761	83.4019	75.8071	60.461	75.2381	65.833	84.0869	73.6728	65.9621	2-way ANOVA	--
Gastroc % Type I/IIa	4.0404	0	0.374065	0.596206	0.176367	0.144676	0.0762777	0.0755287	0.178571	0.0966184	0.349243	0.135287	0.166826	0.121249	0.142005	0.128977	0	0.232829	0	0.337458	0.0378358	0.105263	0.058072	M	0.539707	0.250896	0.217155	0.0881316	0.350058	0.253293	0.698413	0.269334	0.213599	0.282855	0.154117	Kruskal-Wallis	--
Gastroc % Type IIa/b	12.78	10.0109	11.596	2.76423	4.40917	8.01505	2.56801	0.906344	1.51786	15.5556	7.2565	1.0823	0.762631	7.88118	7.46947	13.6715	3.18367	14.0085	6.59679	15.5606	5.03216	4.63158	11.1498	M	4.08635	10.3943	14.2961	1.58637	0.855698	15.2229	7.68254	12.7357	2.02919	2.08877	10.1937	2-way ANOVA	--
Gastroc AVG CSA Type I	894.259	N/A	1144.05	1038.76	1100.39	1087.81	1011.92	1136.91	2147.23	724.535	1177.09	897.896	1076.76	811.905	1415.86	1498.66	1150.19	1165.44	855.869	1008.79	1322.6	1017.28	970.946	927.58	965.048	1383.26	1594.94	865.622	925.314	1815.02	1042.55	1977.32	1261.83	1064.61	1549.54	Kruskal-Wallis	--
Gastroc AVG CSA Type IIa	1136.95	758.171	968.915	932.453	829.842	658.658	855.101	905.399	1155.67	812.508	836.917	860.974	931.998	725.596	1058.98	1252.81	876.145	633.633	863.464	943.038	1015.4	1104.32	874.793	682.695	807.082	1123.73	1264.43	931.943	816.118	1370.68	919.522	1210.58	1215.07	1165.81	1128.7	2-way ANOVA	Main effect of exercise P=0.026
Gastroc AVG CSA Type IIx	1107.69	1387.89	1327.35	1096.44	763.951	699.911	1280.28	1438.27	1300.09	1148.72	760.553	971.463	1158.77	1310.83	1076.72	1344.76	1719.1	862.035	1256.62	1489.28	1386.48	1517.49	1497.01	899.688	1384.99	1312.55	1573.9	1107.86	1360.03	1784.39	1288.47	1514.86	1470.48	1760.58	1556.37	2-way ANOVA	Main effect of exercise P=0.002
Gastroc AVG CSA Type IIb	1658.68	1468.59	1662.24	1478.94	1170.51	1450.86	1815.48	1796.94	2121	1251.24	1321.8	1652.94	1779.92	1560.26	1628.78	1958.22	1778.59	1623.95	1580.33	1737.9	1768.9	1855.56	1580.96	1308.08	2002.05	1580.36	1820.38	1669.68	2136.06	2282.27	2018.32	2192.78	2048.34	2355.54	1864	2-way ANOVA	Main effect of exercise P<0.001; main effect of NNMTi P=0.007; main effect of an interaction P=0.006; NNMTi PoWeR vs PoWeR P<0.001
Gastroc AVG CSA Type I/IIa	869.853	N/A	2154.95	611.08	1275.11	1124.57	1080.15	1477.22	998.173	1716.82	1888.99	967.197	895.714	768.277	994.787	3151.82	0	898.718	N/A	720.961	317.678	584.651	696.534	863.407	1158.84	1083.33	1742.68	995.009	552.66	962.746	1139.38	1324.53	782.907	644.319	1233	2-way ANOVA on LT data	Main effect of exercise P=0.046
Gastroc AVG CSA Type IIa/b	1524.1	1050.41	1090.16	952.463	911.153	892.129	997.031	658.486	1377.84	849.651	1127.99	947.362	1278.25	1152.81	1192.1	1378.55	877.483	1287.44	839.687	993.914	1068.41	1160.31	865.082	800.129	1577.98	1116.26	1254.87	1068.64	828.831	1410.52	1263.35	1391.89	1201.47	1219.77	1085.58	2-way ANOVA	--
Gastroc Pooled CSA	1509.53	1405.42	1320.04	1317.69	1054.72	1308.67	1673.23	1701.86	2034.55	1164.16	1169.81	1457.35	1569.52	1442.2	1503.72	1738	1696.21	1415.66	1435.93	1522.78	1632.77	1705.96	1444.4	1026.3	1722.74	1421.65	1658.86	1562.62	1859.31	1979.91	1781.81	1914.36	1937.57	2100.42	1671.93	2-way ANOVA	Main effect of exercise P<0.004; main effect of NNMTi P=0.022; main effect of an interaction P=0.012; NNMTi PoWeR vs PoWeR P=0.003
Plantaris Type I %	1.59574	1.10865	0	3.66667	0.996016	0	1.06195	0	0	0.760456	1.10865	0.719424	1.25786	0.877193	0	0.717703	0	0	0.5386	1.63934	0.843882	0.268097	0	0.80429	0	M	1.93103	0.749625	0	2.2973	1.27796	0.325733	2.17391	0	2.65957	Kruskal-Wallis	--
Plantaris Type IIa %	42.5532	19.9557	20.597	37	25.2988	23.301	2.47788	9.28074	30.0898	39.1635	19.9557	18.705	40.8805	40.3509	39.7753	26.555	5.06329	11.0429	30.8797	24.3852	40.0844	24.933	31.003	18.2306	31.003	M	42.7586	43.1784	30.0898	34.3243	14.6965	31.9218	25	52.6508	23.6702	2-way ANOVA	--
Plantaris Type IIx %	20.4787	38.1375	25.0746	23.1667	26.2948	20.6311	13.2743	9.74478	17.6647	24.7148	38.1375	20.5036	18.239	14.0351	19.7753	23.2057	11.1392	14.1104	31.4183	17.2131	25.1055	12.3324	12.462	7.23861	12.462	M	20	18.5907	17.6647	13.3784	21.4058	14.3322	11.9565	10.2377	21.2766	2-way ANOVA	--
Plantaris Type IIb %	22.6064	39.2461	48.0597	26	45.0199	37.8641	72.2124	59.3968	47.4551	29.2776	39.2461	55.3957	34.2767	40.0585	40	33.9713	58.2278	64.4172	29.623	18.8525	28.481	34.5845	32.2188	33.244	32.2188	M	21.5172	22.7886	47.4551	24.1892	55.5911	44.9511	29.8913	26.5082	43.3511	2-way ANOVA	Main effect of exercise P=0.015
Plantaris Type I/IIa %	0.531915	0	0	1.66667	0.996016	0	0	0	0	0	0	0	0	0.292398	0	5.98086	0	0	0.179533	0	0.632911	0	0	0.268097	0	M	0.137931	0.749625	0	0.405405	0	0	1.08696	0	0	Kruskal-Wallis	--
Plantaris Type IIa/b %	10.1064	0.443459	5.97015	5	0.199203	16.7476	6.90265	21.5777	4.64072	5.70342	0.443459	4.67626	5.34591	4.38596	0.449438	1.19617	25.5696	10.4294	2.1544	29.3033	3.16456	20.3753	22.7964	36.7292	22.7964	M	12.2759	11.6942	4.64072	22.7027	1.27796	8.46906	22.2826	9.87203	8.51064	2-way ANOVA on LT data	Main effect of exercise P=0.026
Plantaris Pooled Fiber CSA (um2)	1166.17	869.705	949.161	1108.14	1010.35	1193.94	713.118	1301.33	1217.22	1365.09	869.705	1148.92	1138.4	1451.89	1131.84	922.17	1307.27	1024.75	1214.68	1185.2	1908.44	1227.06	1399.1	1429.3	1399.1	M	1287.07	1321.02	1534.84	1193.89	1081.52	1298.55	1466.15	1207.22	1336.86	Kruskal-Wallis	Kruskal-Wallis test approximate P=0.012; PoWeR vs Sed P=0.007
Plantaris Type I CSA	708.04	803.181	N/A	959.093	610.313	N/A	994.037	N/A	N/A	1103.9	803.181	764.557	674.753	874.318	N/A	880.785	N/A	N/A	403.772	945.088	745.096	153.185	N/A	1012.43	N/A	M	909.929	1037.66	N/A	819.795	741.853	316.606	2166.85	N/A	815.726	2-way ANOVA	--
Plantaris Type IIa CSA	1033.07	781.545	765.003	943.972	745.854	984.376	779.469	977.874	796.857	1059.5	781.545	744.826	893.371	1041.65	917.399	691.483	903.495	584.144	843.441	1006.75	1509.17	1034.55	1100.05	1268.84	1100.05	M	1136.54	1252.5	1040.81	1088.9	824.046	968.979	1506.11	1058.05	1094.99	Kruskal-Wallis	Kruskal-Wallis test approximate P=0.001; PoWeR vs Sed P=0.003
Plantaris Type IIx CSA	1333.74	674.506	1161.91	1253.11	1090.94	1355.82	798.983	1342.62	1221.68	1372.04	674.506	772.556	1290.75	1482.15	1186.7	962.967	1480.79	839.397	1271.5	1464.91	2137.46	1447.39	1627.24	1517.13	1627.24	M	1500.53	1507.19	1575.44	1441.32	1002.82	1206.57	1739.55	1167.91	1330.72	Kruskal-Wallis	Kruskal-Wallis test approximate P=0.004; PoWeR vs Sed P=0.003
Plantaris Type IIb CSA	1371.06	1115.61	910.597	1311.85	1135.08	1379.44	678.073	1409.79	1527.66	1743.83	1115.61	1463.75	1377.24	1858.49	1318.86	1062.06	1485.34	1209.12	1533.38	1506.06	2383.77	1452.25	1747.53	1541.54	1747.53	M	1505.81	1511.71	1840.49	1344.82	1223.92	1652.51	1498.34	1574.6	1519.77	Kruskal-Wallis	Kruskal-Wallis test approximate P=0.004; PoWeR vs Sed P=0.002
Plantaris Type I/IIa CSA	1093.07	N/A	N/A	961.067	572.629	N/A	N/A	N/A	N/A	N/A	N/A	N/A	N/A	2008.19	N/A	626.748	N/A	N/A	578.461	N/A	857.773	N/A	N/A	1214.41	N/A	M	1175.13	916.397	N/A	585.325	N/A	N/A	1438.24	N/A	N/A	2-way ANOVA on LT data	--
Plantaris Type IIa/b CSA	1001.36	868.109	1017.34	901.091	1685.87	903.434	687.714	1123.26	776.984	1599.4	868.109	745.161	1070.09	1494.14	1050.75	1857.1	906.141	603.291	1477.53	1032.96	1292.83	1128.61	1207.11	1371.47	1207.11	M	1185.78	983.885	1075.67	1109.07	1794.57	855.552	1193.55	1109.23	1238.93	2-way ANOVA on LT data	--
Soleus % Type I	53.4709	42.8115	51.5254	49.8615	47.2441	42.6689	47.1605	60.1208	47.3837	53.343	51.3417	M	45.234	53.0387	52.1411	55.1899	50.7042	42.7907	53.9936	44.1417	36.6133	52.2388	43.9706	40.6844	50.918	51.9685	44.7563	60.0379	M	52.4809	53.9301	43.9394	38.4181	51.7442	38.2496	2-way ANOVA	--
Soleus % Type IIa	42.4015	44.0895	32.8814	35.4571	43.0446	47.117	40	25.0755	39.2442	40.6977	44.0072	M	40.9012	32.5967	39.5466	32.1519	39.4366	42.3256	35.1438	42.5068	43.7071	42.0207	46.7647	51.0773	42.738	34.9081	45.3471	31.0606	M	39.1221	30.786	34.0909	34.4633	31.1047	32.7391	2-way ANOVA	--
Soleus % Type IIx	1.1257	1.27796	3.05085	3.04709	2.3622	2.80066	1.48148	2.26586	0.872093	1.30814	1.43113	M	1.38648	2.76243	1.25945	0	0.352113	3.25581	2.23642	3.95095	1.60183	1.72216	0.735294	2.40811	0.835	2.88714	0.295421	2.65152	M	0.954198	3.49345	2.27273	5.9322	1.45349	2.75527	2-way ANOVA	--
Soleus % Type I/IIa	3.00188	11.8211	12.5424	11.6343	7.34908	7.41351	11.1111	12.5378	12.5	4.65116	3.22004	M	12.4783	11.6022	7.0529	12.6582	9.50704	11.6279	8.6262	9.40054	18.0778	4.01837	8.52941	5.83016	5.509	10.2362	9.60118	6.25	M	7.44275	11.7904	19.697	21.1864	15.6977	26.2561	Kruskal-Wallis	Kruskal-Wallis test approximate P=0.039; NNMTi PoWeR vs PoWeR P=0.010
Soleus AVG CSA Type I	1091.42	1441.08	1637.4	1151.1	851.501	1228.91	1544.88	1077.55	1725.51	1158.66	1511.48	M	1304.52	1510.22	1339.44	1368.64	1527.04	1096.99	1708.67	1814.77	2214.89	1461.6	1302.33	1660	1508.9	2078.14	1309.24	1795.69	M	1382.44	1889.71	2298.12	1841.46	1665.81	1726.54	2-way ANOVA	Main effect of exercise P<0.001; Sed vs PoWeR P=0.011
Soleus AVG CSA Type IIa	1155.29	1423.89	1618.29	1190.01	1011.48	1158.73	1471.31	999.773	1326.07	1042.84	1295.97	M	1760.16	1420.09	1493.66	1621.01	1481.76	778.019	1512.61	1631.36	2462.55	1661.26	1311.37	1834.38	1635.2	1664.61	1506.96	1500.41	M	1591.62	2017.72	2276.87	1580.33	1728.82	1888.71	2-way ANOVA on LT data	Main effect of exercise P<0.001; Sed vs PoWeR P<0.007
Soleus AVG CSA Type IIx	554.002	180.115	1345.6	1050.86	1108.55	886.533	854.104	642.235	1097.33	558.981	957.75	M	1062.21	584.032	1453.44	N/A	150.448	494.328	691.136	980.356	1098.58	346.886	1071.96	709.044	1689	1028.9	1841.26	782.785	M	961.341	1486.24	1016.41	1665.68	1084.94	1644.56	2-way ANOVA	Main effect of exercise P=0.018
Soleus AVG CSA Type I/IIa	1305.51	1953.57	1661.33	1044.38	1008.35	909.481	1567.48	873.599	1443.47	1187.2	1696.44	M	1573.09	1881.16	1212.05	1117.16	1539.78	1278.18	1351.45	1350.8	1960.67	1287.52	1279.4	2070.26	1481.7	1299.36	1388.79	1293.63	M	1233.98	1633.49	2314.92	1991.06	1381.27	1716.73	Kruskal-Wallis	--
Soleus Pooled CSA	1118.88	1477.97	1625.22	1148.72	937.962	1162.57	1506.61	1022.61	1528.02	1105.01	1414.67	M	1521.03	1498.29	1392.88	1417.95	1505.55	963.429	1586.19	1660.22	2259.3	1519.3	1302.91	1750.09	1562.92	1823.77	1408.11	1645.74	M	1449.21	1884.82	2265.05	1772.73	1632.3	1774.8	Kruskal-Wallis	Kruskal-Wallis test approximate P=0.002; Sed vs PoWeR P=0.024

## Sheet: Table S2
Table S2. Proteomics Data. Differentially expressed results, normalized and imputed data, and raw data.
Protein Details				NNMTi Sed vs. Sed					NNMTi PoWeR vs. PoWeR					PoWeR vs. Sed					NNMTi PoWeR vs. Sed						Imputed & Normalized Data Values
UniProt Accession No.	Description (from UTSW core)	Gene Symbol	Other potential gene symbols	log2FC	logCPM	F	PValue	FDR	log2FC	logCPM	F	PValue	FDR	log2FC	logCPM	F	PValue	FDR	log2FC	logCPM	F	PValue	FDR		UniProtAccession No.	Sample ID: NNMTi_Sed_1_Set1	Sample ID: Sed_2_Set1	Sample ID: Sed_3_Set1	Sample ID: Sed_4_Set1	Sample ID: NNMTi_Sed_5_Set1	Sample ID: NNMTi_Sed_6_Set1	Sample ID: Sed_7_Set1	Sample ID: Sed_8_Set1	Sample ID: NNMTi_Sed_9_Set1	Sample ID: NNMTi_Sed_10_Set1	Sample ID: Sed_11_Set1	Sample ID: Sed_12_Set1	Sample ID: NNMTi_Sed_13_Set1	Sample ID: Sed_14_Set1	Sample ID: NNMTi_Sed_15_Set1	Sample ID: NNMTi_Sed_16_Set1	Sample ID: PoWeR_17_Set2	Sample ID: NNMTi_PoWeR_18_Set2	Sample ID: NNMTi_PoWeR_19_Set2	Sample ID: PoWeR_20_Set2	Sample ID: NNMTi_PoWeR_22_Set2	Sample ID: PoWeR_23_Set2	Sample ID: PoWeR_24_Set2	Sample ID: NNMTi_PoWeR_26_Set2
A0A075B5M1	Immunoglobulin kappa variable 4-63 OS=Mus musculus OX=10090 GN=Igkv4-63 PE=1 SV=1	Igkv4-63		3.00022	4.92404	7.65957	0.00995679	0.220971	-3.61271	4.92404	9.20448	0.0052061	0.138801	4.61888	4.92404	15.325	0.000536815	0.005504	1.00616	4.92404	0.930774	0.343024	0.510472		A0A075B5M1	9844.68	23266.1	3543.69	14380.1	3897.84	60094.4	11434.2	4263.61	13459.3	7539.63	4990.67	6333.65	7883.5	8865.25	6409.37	490348	10494.4	7115.97	26187.8	27440.1	4554.66	1.28911e+06	44790.4	42742.6
A0A075B5M7	Immunoglobulin kappa variable 5-39 OS=Mus musculus OX=10090 GN=Igkv5-39 PE=1 SV=7	Igkv5-39		-0.397435	3.39402	0.237792	0.629649	0.905887	-0.276409	3.39402	0.100774	0.753287	0.930313	-0.673972	3.39402	0.628056	0.434816	0.60816	-0.950381	3.39402	1.233	0.276387	0.437465		A0A075B5M7	23732.3	26422	4823.51	26308.7	40070.9	7114.84	13921.7	10511.5	28640.7	27079.4	208107	10489.8	73199	4091.35	17426	8525.98	32694.9	6635.14	6111.68	10131.4	6109.04	21747.2	2222.5	18931
A0A075B5R0	Immunoglobulin heavy variable 5-16 OS=Mus musculus OX=10090 GN=Ighv5-16 PE=1 SV=1	Ighv5-16		-0.946449	3.58401	1.08128	0.307419	0.740816	0.553281	3.58401	0.326934	0.572089	0.864925	-1.55184	3.58401	2.57955	0.119614	0.248734	-0.998558	3.58401	1.10466	0.302345	0.467666		A0A075B5R0	13416.8	4161.54	82903.9	10454.8	8902.87	6824.05	3301.55	7586.54	159830	11749.8	311879	4642.51	11086.6	5430.39	3024.75	6465.86	13031.4	10208.7	12996.7	10995.3	8729.14	11753	32906.2	36325.5
A0A075B5S3	Immunoglobulin heavy variable 14-4 OS=Mus musculus OX=10090 GN=Ighv14-4 PE=4 SV=1	Ighv14-4	LOC633539	1.43337	0.605433	7.14152	0.0123724	0.240925	-0.149286	0.605433	0.0706089	0.792384	0.94604	1.5597	0.605433	8.02055	0.00843842	0.0406858	1.41042	0.605433	6.59674	0.0157913	0.0534605		A0A075B5S3	4011.09	858.663	413.556	2374.51	949.692	7854.8	3197.72	1677.97	3890.23	5231.1	1026.58	3499.42	9908.14	1250.5	1937.02	3539.29	2876.27	772.346	6923.31	13704.2	1588.74	3288.62	1521.79	9812.06
A0A075B5T2	Immunoglobulin heavy variable 6-3 (Fragment) OS=Mus musculus OX=10090 GN=Ighv6-3 PE=4 SV=7	Ighv6-3		-0.396862	2.46368	0.409351	0.527565	0.856417	-2.01446	2.46368	8.60154	0.0066761	0.151084	2.06951	2.46368	9.93144	0.00388388	0.0232293	0.0550461	2.46368	0.0073816	0.932152	0.956522		A0A075B5T2	10166.4	28446.5	4924.31	4825.63	5911.75	7405.34	6722.24	12927.1	9736.94	6479.31	4929.83	3262.65	3941.16	4178.92	3426.87	4533.98	10273.8	2238.41	3990.48	59519.4	4878.95	16071.9	133226	13624.5
A0A075B5V1	Immunoglobulin heavy variable 1-31 OS=Mus musculus OX=10090 GN=Ighv1-31 PE=4 SV=1	Ighv1-31	LOC634100	-0.062137	2.39629	0.00854062	0.927034	0.980739	-0.55131	2.39629	0.58522	0.450753	0.818367	1.13222	2.39629	2.62735	0.116386	0.244715	0.580913	2.39629	0.698513	0.410448	0.573759		A0A075B5V1	4707.39	3349.96	7741.64	3333.29	19526.1	3767.93	11204.7	12238.7	14911.7	13020.2	17816.9	3293.66	7984.73	21827.2	2693.89	9423.95	65783.4	1116.26	1405.46	7202.08	28090.6	4722.75	5119.12	32065.8
A0A087WNV1	Arf-GAP domain and FG repeat-containing protein 1 OS=Mus musculus OX=10090 GN=Agfg1 PE=1 SV=1	Agfg1	Agfg1	-0.210899	2.00753	1.65904	0.207813	0.642386	0.103262	2.00753	0.348188	0.559664	0.8626	-0.306553	2.00753	3.25291	0.0815895	0.188303	-0.203291	2.00753	1.43434	0.240656	0.39383		A0A087WNV1	13726.1	10899.1	11776.1	13420.1	12793.1	4328.54	15047	9083.85	8003.52	10119.3	13686.8	11844.5	8311.65	12450.7	14336.2	9282.34	10676.7	9813.11	10938.7	10084.1	10699.3	10924.3	9439.71	9552.81
A0A087WP81	Ubiquitinyl hydrolase 1 (Fragment) OS=Mus musculus OX=10090 GN=Uchl5 PE=1 SV=1	Uchl5		0.0465255	3.17749	0.21387	0.647167	0.912681	0.0402994	3.17749	0.140406	0.710576	0.914659	0.0833371	3.17749	0.641209	0.429719	0.605368	0.123636	3.17749	1.41194	0.244278	0.398458		A0A087WP81	24391	26791.7	25417.5	23740.6	29516.8	20158	20320.7	22968.7	28297.2	23813	20984.8	21032.5	22157	26959.8	18426	19838.6	27412.2	22723.9	21968.5	23370.5	26064.1	24369.2	25739.8	24776.6
A0A087WQS2	Basic leucine zipper and W2 domain-containing protein 1 OS=Mus musculus OX=10090 GN=Bzw1 PE=1 SV=1	Bzw1	Bzw1	-0.0332477	4.46718	0.28758	0.595824	0.889778	0.070384	4.46718	1.12756	0.29697	0.722386	-0.153192	4.46718	5.68228	0.0238297	0.0800271	-0.0828085	4.46718	1.6627	0.207326	0.349767		A0A087WQS2	53690.6	62306	72955.9	56878.8	57721.4	63129.9	64952.6	50578	57700.6	59523.7	62640.3	62337.1	57758.7	69755.7	60934.7	59835.3	50876.3	54587.6	51822.1	49467.9	53631.1	53340	53741.3	54056
A0A087WR45	Proline-rich basic protein 1 OS=Mus musculus OX=10090 GN=Prob1 PE=1 SV=1	Prob1	Gm1614; Prob1	0.197872	4.63894	2.91671	0.0982432	0.469177	-0.110618	4.63894	0.798045	0.378958	0.777485	0.277365	4.63894	5.36783	0.0276981	0.0895464	0.166747	4.63894	1.93862	0.174297	0.308987		A0A087WR45	73928.2	56817.6	57385.5	49665.5	52213.8	62386.6	75602.7	64106.5	63002.7	80122.3	63620.8	59073.1	66622.1	54817.7	78020.3	53293.3	61275.2	68124.8	75739.6	81290.4	68153.8	67308.2	73540.8	51855.6
A0A087WRY3	Nuclear ubiquitous casein and cyclin-dependent kinase substrate 1 OS=Mus musculus OX=10090 GN=Nucks1 PE=1 SV=1	Nucks1	Nucks1	0.19228	2.8328	1.30534	0.262492	0.700132	-0.0408339	2.8328	0.051555	0.821956	0.955853	0.369686	2.8328	4.52056	0.0420366	0.118781	0.328852	2.8328	3.57679	0.0685162	0.157757		A0A087WRY3	20126.3	9577.04	22721.3	21088.7	14026.2	23180.7	21106.3	9886.57	23808	15959.1	17682.6	16621.7	17181.6	14806.7	21114.5	10322.2	19761.7	23330.4	20431.7	23087.1	21968.7	20261.6	20218.7	13114.7
A0A087WS16	Collagen, type VI, alpha 3 OS=Mus musculus OX=10090 GN=Col6a3 PE=1 SV=1	Col6a3		-0.0866337	8.105	0.422426	0.520793	0.856265	0.118647	8.105	0.693177	0.411821	0.800167	0.180787	8.105	1.72084	0.199771	0.355953	0.299434	8.105	4.72399	0.0379661	0.10329		A0A087WS16	531576	976726	513262	633469	679844	591511	914113	735971	578077	626338	529617	691225	600107	564389	727390	714587	754275	645403	780136	861954	559102	597845	734904	992143
A0A087WS56	Fibronectin OS=Mus musculus OX=10090 GN=Fn1 PE=1 SV=1	Fn1	Fn1	0.313055	4.98958	3.33245	0.0781969	0.424856	0.539881	4.98958	8.64003	0.00637804	0.149735	0.572658	4.98958	10.452	0.00304042	0.0197864	1.11254	4.98958	39.0724	7.87787e-07	3.66467e-05		A0A087WS56	75798.4	58953.9	60023.4	58366.7	58457.7	53342.7	55896.6	63683.5	75497.6	79836.7	58381.6	64993.9	80423.4	54559.5	55379.5	86575.4	58461.1	150456	92323.4	90017.4	92574.1	70617.4	114377	194217
A0A0A0MQ68	Glutaryl-CoA dehydrogenase, mitochondrial OS=Mus musculus OX=10090 GN=Gcdh PE=1 SV=1	Gcdh	Gcdh	-0.04209	4.73167	0.121144	0.730285	0.939793	-0.144162	4.73167	1.24312	0.273934	0.710135	0.283765	4.73167	5.15382	0.0307241	0.0965943	0.139602	4.73167	1.2461	0.27337	0.434348		A0A0A0MQ68	74949.9	76411.1	64492.3	65908	65598.8	60577.6	55941.6	80066.9	59679.1	67717.5	70982.6	64001.8	62062.8	60557.8	59614.1	52240	68190.6	84003	80580	72162.6	68724.1	78005	100612	54698
A0A0A0MQA5	Tubulin alpha chain (Fragment) OS=Mus musculus OX=10090 GN=Tuba4a PE=1 SV=1	Tuba4a		0.0987178	9.47274	1.60982	0.214505	0.65	-0.0476651	9.47274	0.328444	0.57095	0.86452	0.194615	9.47274	5.85374	0.0219735	0.0761343	0.14695	9.47274	3.33611	0.0779801	0.172891		A0A0A0MQA5	1.75246e+06	1.55119e+06	1.84809e+06	2.09931e+06	1.81193e+06	1.70828e+06	1.83029e+06	1.47987e+06	1.93405e+06	2.08989e+06	1.88922e+06	1.79622e+06	1.65657e+06	1.83556e+06	1.66726e+06	2.05632e+06	1.97441e+06	1.89413e+06	2.00366e+06	1.77271e+06	2.03979e+06	2.30748e+06	1.86285e+06	1.83354e+06
A0A0A0MQC7	Microtubule-associated protein OS=Mus musculus OX=10090 GN=Mapt PE=1 SV=1	Mapt	Mapt	0.095171	6.72439	1.8193	0.18773	0.618626	0.222536	6.72439	8.6967	0.00620645	0.148482	0.0016661	6.72439	0.000520501	0.981953	0.988247	0.224202	6.72439	9.44837	0.00454018	0.0210812		A0A0A0MQC7	297973	302153	296275	257882	260317	322561	206376	278872	274223	276130	308642	260234	254686	258716	281227	256959	285820	313025	311573	246401	301035	249556	242535	267367
A0A0A0MQE1	Transmembrane protein 233 OS=Mus musculus OX=10090 GN=Tmem233 PE=3 SV=1	Tmem233	Tmem233	-0.186379	3.18926	2.15234	0.153006	0.571439	0.2069	3.18926	2.32019	0.138426	0.587064	-0.392595	3.18926	8.8386	0.00584716	0.0313766	-0.185696	3.18926	1.98847	0.16903	0.301565		A0A0A0MQE1	17512.9	25234.2	24621.2	35518.9	20450.4	26752	25917.8	22686.3	33897.8	20348.4	25144.1	25836.7	27456.9	39130.7	18869.5	24736	23439.7	18511.6	26494	19953	22748.4	19517.2	14850.7	20745.3
A0A0A6YVP0	Immunoglobulin heavy constant gamma 2B (Fragment) OS=Mus musculus OX=10090 GN=Ighg2b PE=1 SV=2	Ighg2b		0.707657	7.9251	1.91457	0.177526	0.611852	-0.13798	7.9251	0.0642994	0.801701	0.949492	0.486822	7.9251	0.85646	0.362738	0.53919	0.348842	7.9251	0.439846	0.512688	0.660448		A0A0A6YVP0	737831	260872	1.18664e+06	391928	483519	515862	491950	317511	1.30074e+06	1.75227e+06	1.00038e+06	152357	360675	210823	271588	698564	901576	39164	447294	604906	621508	958854	350064	1.27464e+06
A0A0A6YVR9	SURF1-like protein (Fragment) OS=Mus musculus OX=10090 GN=Surf1 PE=1 SV=1	Surf1		0.0709889	0.99389	0.221812	0.641151	0.910772	-0.0177244	0.99389	0.0121027	0.91315	0.984974	0.177554	0.99389	1.2981	0.263791	0.429451	0.159829	0.99389	1.05167	0.313516	0.477594		A0A0A6YVR9	6280.34	5871.19	5098.05	5655.28	4910.63	3610.39	5120	5171.53	4713.1	5748.88	4513.81	4889.03	5264.46	3996.47	5589.83	4298.9	5787.96	7776.46	5552.42	5328.92	4352.98	5065.78	6280.28	5106.33
A0A0A6YVS2	Calcium load-activated calcium channel (Fragment) OS=Mus musculus OX=10090 GN=Tmco1 PE=1 SV=1	Tmco1		-0.0152403	4.23121	0.0655643	0.799697	0.956477	-0.0462321	4.23121	0.527929	0.473244	0.824764	0.157676	4.23121	6.56302	0.0158126	0.0622117	0.111444	4.23121	3.27702	0.0805242	0.177125		A0A0A6YVS2	52116.2	46377.6	49574.6	52401	48830	42453.3	53759.4	45675.7	44216.5	45828.5	48687.8	44038	43938.5	49705.4	45257.1	48083.7	56024.1	53165.1	46316.7	51800.5	51214.1	51112.5	48424	45704
A0A0A6YVV2	Glutathione peroxidase OS=Mus musculus OX=10090 GN=Gpx1 PE=1 SV=1	Gpx1	Gpx1	0.241897	6.11758	2.71451	0.110148	0.492335	-0.0780524	6.11758	0.24755	0.622527	0.887249	0.119918	6.11758	0.624343	0.435801	0.608523	0.041866	6.11758	0.0760255	0.784697	0.868735		A0A0A6YVV2	189648	159843	174651	207366	187682	144145	185687	168073	182194	209704	165764	187710	213793	151725	147421	312903	195847	141122	158584	161122	129125	190839	210296	239520
A0A0A6YWM5	Rab3 GTPase-activating protein non-catalytic subunit OS=Mus musculus OX=10090 GN=Rab3gap2 PE=1 SV=1	Rab3gap2	Rab3gap2	0.123191	3.03731	1.29533	0.264289	0.70179	-0.0418226	3.03731	0.130671	0.720331	0.918228	0.161014	3.03731	2.07003	0.160816	0.303509	0.119192	3.03731	1.13385	0.295653	0.45958		A0A0A6YWM5	20273.8	18912.2	18719.1	17547.6	16532.8	18398.2	23811.6	22660.8	25632.7	24931.9	21598.9	21180.1	23352.5	20831	21759.2	22420.1	21883.3	19969.6	18739.5	21437.5	22315.3	23186.7	22245	22296.8
A0A0A6YXW6	Immunoglobulin heavy constant alpha (Fragment) OS=Mus musculus OX=10090 GN=Igha PE=1 SV=1	Igha		-0.0128829	4.08012	0.00110263	0.973748	0.99514	-0.059085	4.08012	0.0202968	0.887741	0.974546	0.715036	4.08012	3.17324	0.0858037	0.196123	0.655951	4.08012	2.67232	0.113403	0.225297		A0A0A6YXW6	35896.8	62980.5	24007.4	45438.1	22893.4	24876.6	40606.6	30040.3	37195.8	37997.7	34463.5	25131.6	45290	23568.6	38065.3	28922.4	68886.6	23029.2	26867.2	49304.3	18254.3	38915.1	51288.3	82237.9
A0A0A6YY53	Immunoglobulin heavy constant gamma 2C (Fragment) OS=Mus musculus OX=10090 GN=Ighg2c PE=1 SV=1	Ighg2c	LOC100048855	1.1361	6.57622	4.04113	0.0542502	0.37336	-1.51191	6.57622	6.14767	0.0195299	0.285227	1.40684	6.57622	5.82993	0.0226287	0.0776548	-0.105064	6.57622	0.0330147	0.857144	0.91235		A0A0A6YY53	235050	53093.3	187654	106413	140153	487049	198416	289414	626213	358997	21850.2	56260	354137	287773	96217	305782	418544	66400.3	58496.3	222665	89397.2	1.2619e+06	36886.9	211215
A0A0A6YY75	Complement component receptor 1-like protein OS=Mus musculus OX=10090 GN=Cr1l PE=1 SV=1	Cr1l	Cr1l	-0.0342041	3.2245	0.10083	0.753088	0.944084	0.0211448	3.2245	0.0337215	0.855565	0.96419	0.242381	3.2245	4.73827	0.0376972	0.109855	0.263525	3.2245	5.60168	0.0247613	0.0758542		A0A0A6YY75	19441.1	19415.2	29839.3	24807.6	16463.5	19973.1	23149.6	22807.6	25100.6	26672.2	19598.5	23599.3	21231.7	24399.9	20606.3	25437.1	29960.7	25439	29855.4	26593	25957.8	27322	30239.5	26925.7
A0A0D2X7Z2	EEF1A lysine methyltransferase 1 OS=Mus musculus OX=10090 GN=Eef1akmt1 PE=1 SV=1	Eef1akmt1	N6amt2; Eef1akmt1	0.105579	1.04145	0.221769	0.641183	0.910772	0.271025	1.04145	1.27661	0.267696	0.70863	-0.274064	1.04145	1.38662	0.248454	0.412472	-0.00303861	1.04145	0.000171459	0.989641	0.993233		A0A0D2X7Z2	8216.81	6971.21	3175.76	4552.88	8387.91	2081.55	4895	5967.11	7248.22	4982.65	8523.8	4159.98	5533.07	6883.85	3773.23	6858.25	3891.34	7522.41	4764.35	4822.72	4635.83	4597.97	4569.17	5883.53
A0A0G2JDI9	ATP-binding cassette sub-family D member 3 OS=Mus musculus OX=10090 GN=Abcd3 PE=1 SV=1	Abcd3		0.336424	2.31915	5.02256	0.0327592	0.303657	-0.124119	2.31915	0.599439	0.444995	0.816308	0.433528	2.31915	7.82513	0.00901183	0.0423927	0.309409	2.31915	3.98535	0.0552647	0.135969		A0A0G2JDI9	11743.3	12776.1	9968.14	9076.93	7943.55	13164.2	15029.1	8411.97	13045.5	17435	10151.4	11668.8	14644.9	12485.1	17258.1	12736.9	12254.6	11436.8	16860.2	13396.7	12529.2	18234.2	16502.1	13201
A0A0G2JE99	Immunoglobulin lambda constant 1 (Fragment) OS=Mus musculus OX=10090 GN=Iglc1 PE=4 SV=1	Iglc1		3.43848	1.25629	19.7152	0.000130916	0.0608467	-0.881314	1.25629	1.35094	0.255048	0.694882	2.28876	1.25629	9.25068	0.00510893	0.0285192	1.40744	1.25629	3.65482	0.0663212	0.154324		A0A0G2JE99	4686.56	1489.33	3486.29	1637.98	1157.37	10653.1	1976.7	348.88	4216.1	4302.41	958.02	624.489	1476.69	275.921	9352.12	75176.4	14161.5	885.284	830.389	4475.04	1329.72	4421.6	1854.14	5551.08
A0A0G2JEX1	Nexilin OS=Mus musculus OX=10090 GN=Nexn PE=1 SV=1	Nexn	Nexn	0.492112	5.83863	22.1725	5.57e-05	0.0445698	0.476643	5.83863	18.2061	0.000189756	0.0180866	0.196749	5.83863	3.33131	0.0781833	0.183548	0.673391	5.83863	38.988	7.81866e-07	3.66467e-05		A0A0G2JEX1	158535	81869.8	176043	130022	184328	188162	129074	100902	195707	152613	115914	121471	146267	118573	145885	140920	128352	174019	200286	110653	185400	145797	147295	188615
A0A0G2JFH2	Microtubule-associated protein (Fragment) OS=Mus musculus OX=10090 GN=Map4 PE=1 SV=1	Map4		0.236529	8.82293	5.71972	0.0234102	0.267302	0.0407632	8.82293	0.148807	0.702465	0.910808	0.175555	8.82293	2.95027	0.0964168	0.213203	0.216318	8.82293	4.48081	0.0428873	0.111872		A0A0G2JFH2	1.43567e+06	1.1394e+06	1.2369e+06	990433	1.21605e+06	1.3011e+06	877213	1.25368e+06	1.37609e+06	1.31622e+06	1.28045e+06	956086	1.0863e+06	1.05039e+06	1.23919e+06	975687	1.10014e+06	1.25563e+06	1.33885e+06	1.27729e+06	1.31545e+06	1.36008e+06	1.19715e+06	1.04957e+06
A0A0G2JFX7	RNA-binding protein 8A OS=Mus musculus OX=10090 GN=Rbm8a PE=1 SV=1	Rbm8a		0.228964	3.09544	6.15993	0.0190402	0.252962	0.093578	3.09544	0.901205	0.350224	0.76229	0.30585	3.09544	10.299	0.00321711	0.0205111	0.399428	3.09544	17.5677	0.000233572	0.00252797		A0A0G2JFX7	20368.9	17897.1	18361	20277.9	24044.3	22151.4	24600.9	16758.8	26704.5	24245.2	17938	19560.6	18921.1	22141.8	22111.8	18874.4	25279.8	21611.5	24623.4	21392.9	23962.6	24419.2	22525.8	27994.1
A0A0G2JFY5	Far upstream element-binding protein 1 OS=Mus musculus OX=10090 GN=Fubp1 PE=1 SV=1	Fubp1	Fubp1	0.131692	2.68962	1.96844	0.171122	0.599524	0.0559009	2.68962	0.310428	0.581649	0.868191	0.0334218	2.68962	0.118427	0.733205	0.828152	0.0893227	2.68962	0.846511	0.365055	0.53284		A0A0G2JFY5	19322.5	14504.5	17837.4	15941.4	17300.1	15854.1	18913.4	16489.7	17667.7	19826	17310.6	14406.7	15383.9	18006.5	18454.8	16431.4	13510.1	16202.6	16055.3	15254.7	16839.3	16941.3	15670.7	19744.3
A0A0G2JGS4	Calcium/calmodulin-dependent protein kinase OS=Mus musculus OX=10090 GN=Camk2d PE=1 SV=1	Camk2d	Camk2d	0.229131	6.5581	4.70494	0.0383281	0.330733	-0.0853168	6.5581	0.571297	0.455778	0.82014	0.426648	6.5581	15.2861	0.000504141	0.00534347	0.341332	6.5581	9.78374	0.00395907	0.0192363		A0A0G2JGS4	200864	219508	200386	197479	205567	230808	263428	218816	238701	303266	204880	209552	223135	199382	277410	247211	324306	227701	263060	294574	270343	338080	192612	264342
A0A0J9YKD4	Creatine kinase OS=Mus musculus OX=10090 GN=Ckm PE=1 SV=1	Ckm		-0.245373	7.71925	1.26626	0.269861	0.708266	0.263547	7.71925	1.27794	0.267711	0.70863	-0.689593	7.71925	9.16218	0.00519866	0.0288917	-0.426046	7.71925	3.53139	0.0704837	0.161252		A0A0J9YKD4	421603	322280	797839	703440	583577	933008	689657	303865	409622	382638	1.36196e+06	870094	714110	625567	460738	709480	427683	420357	419149	463677	485268	346956	319060	440734
A0A0J9YUK6	Ketohexokinase (Fragment) OS=Mus musculus OX=10090 GN=Khk PE=1 SV=1	Khk	Khk	-0.164481	4.03554	3.74544	0.0626561	0.392499	-0.117079	4.03554	1.66065	0.207599	0.647008	-0.507	4.03554	32.807	3.25e-06	0.000199123	-0.624079	4.03554	49.4914	9.20818e-08	8.26106e-06		A0A0J9YUK6	43694.2	56398.1	60073	53517.2	50994.2	63165.9	43940.4	55403	43337.6	28419.9	55982.9	56600.3	44954.6	52220.9	49014.3	50926.2	39072.4	32722.7	31587.3	36602.7	36240.4	35693.2	38638.6	30232.4
A0A0J9YUM4	C-terminal-binding protein 1 OS=Mus musculus OX=10090 GN=Ctbp1 PE=1 SV=1	Ctbp1		0.124945	5.57954	3.63062	0.0665815	0.404842	0.0734779	5.57954	1.09891	0.303077	0.724388	0.214155	5.57954	9.9818	0.00365403	0.0223876	0.287633	5.57954	18.0137	0.000201953	0.00233811		A0A0J9YUM4	133087	110859	125418	134878	144426	115995	110184	103659	128538	117933	118487	104857	120099	125058	99661.5	116910	129617	143642	135217	125772	133182	134072	127531	131922
A0A0M3HEQ0	Thioredoxin-disulfide reductase OS=Mus musculus OX=10090 GN=Txnrd2 PE=1 SV=1	Txnrd2		-0.00765234	6.03729	0.00958177	0.922689	0.980739	-0.122813	6.03729	2.1588	0.152412	0.602889	-0.160342	6.03729	3.91465	0.0573362	0.146388	-0.283155	6.03729	12.1718	0.00155492	0.00974057		A0A0M3HEQ0	193828	185730	222130	189441	190701	208730	170926	185704	154611	144982	205549	196274	193454	174301	193640	183260	149808	159055	166764	163832	154394	173252	170429	117584
A0A0N4SUN3	Dysferlin OS=Mus musculus OX=10090 GN=Dysf PE=1 SV=1	Dysf	Dysf	0.070377	9.26937	0.991556	0.327516	0.749351	-0.0854509	9.26937	1.27902	0.267254	0.70863	0.0885168	9.26937	1.46592	0.235667	0.397312	0.00306583	9.26937	0.00175652	0.966854	0.978146		A0A0N4SUN3	1.51208e+06	1.53796e+06	1.88465e+06	1.66829e+06	1.47898e+06	1.54311e+06	1.6273e+06	1.55427e+06	1.57846e+06	1.88628e+06	1.63084e+06	1.57392e+06	1.5628e+06	1.54938e+06	1.72703e+06	1.7924e+06	1.78405e+06	1.46002e+06	1.44177e+06	1.89557e+06	1.63987e+06	1.76726e+06	1.28675e+06	1.58737e+06
A0A0R3P9C8	NADH dehydrogenase [ubiquinone] 1 alpha subcomplex subunit 9, mitochondrial OS=Mus musculus OX=10090 GN=Ndufa9 PE=1 SV=1	Ndufa9		0.154798	10.6197	1.59471	0.216612	0.650993	-0.258013	10.6197	3.87324	0.0585896	0.455656	0.656905	10.6197	26.8569	1.49e-05	0.000601766	0.398892	10.6197	9.91738	0.00375037	0.0185376		A0A0R3P9C8	4.07831e+06	4.66608e+06	3.13308e+06	3.00139e+06	3.46287e+06	3.60758e+06	3.06157e+06	4.17259e+06	3.48765e+06	4.01474e+06	3.11112e+06	3.559e+06	3.88114e+06	2.75024e+06	3.93188e+06	2.88843e+06	4.67772e+06	4.68407e+06	5.18305e+06	5.07049e+06	4.35406e+06	5.13644e+06	5.98933e+06	3.20501e+06
A0A0R4IZW8	Calcium-activated neutral proteinase small subunit OS=Mus musculus OX=10090 GN=Capns1 PE=1 SV=1	Capns1	Capns1	-0.00365058	7.07937	0.00313964	0.955696	0.992556	0.0369459	7.07937	0.281374	0.5998	0.878029	-0.0499307	7.07937	0.547739	0.465132	0.632943	-0.0129849	7.07937	0.0370664	0.848658	0.906005		A0A0R4IZW8	378247	415128	410346	388563	421246	397877	354578	345003	381349	346015	346397	323105	311301	386023	293023	315643	377171	337360	314429	354412	353626	312113	299095	368529
A0A0R4IZY0	Thimet oligopeptidase OS=Mus musculus OX=10090 GN=Thop1 PE=1 SV=1	Thop1	Thop1	-0.0127704	7.7807	0.0640474	0.801977	0.958404	-0.0479169	7.7807	0.788972	0.381646	0.778029	-0.0336852	7.7807	0.415696	0.524109	0.68251	-0.0816021	7.7807	2.43743	0.129208	0.247575		A0A0R4IZY0	629516	611385	691487	592321	602215	615691	637600	577616	572766	583382	615232	569132	567334	576719	513569	549968	607128	568655	497246	565466	531971	567113	521242	530346
A0A0R4J023	Methylglutaconyl-CoA hydratase, mitochondrial OS=Mus musculus OX=10090 GN=Auh PE=1 SV=1	Auh	Auh	0.0161581	6.52184	0.0308239	0.861842	0.964359	-0.0491987	6.52184	0.250038	0.620783	0.887249	0.187389	6.52184	3.87779	0.0584505	0.148409	0.13819	6.52184	2.10795	0.157161	0.285665		A0A0R4J023	253606	236125	219397	234920	252152	230250	206471	244141	215739	209077	251585	253085	242771	233939	224189	201207	244426	269934	293649	221118	241897	244392	317386	189351
A0A0R4J038	Bradykinin OS=Mus musculus OX=10090 GN=Kng1 PE=1 SV=1	Kng1	Kng1	0.153991	7.92754	0.763388	0.389449	0.783792	0.365003	7.92754	3.74462	0.0627852	0.4688	0.0352246	7.92754	0.0373177	0.848166	0.908637	0.400228	7.92754	4.82949	0.0361149	0.0994745		A0A0R4J038	713008	532889	488554	534392	619557	632526	657536	614186	604319	548877	466529	571072	659353	865476	577834	732493	485119	1.27086e+06	558263	618676	568697	562239	681990	982117
A0A0R4J039	Histidine-rich glycoprotein OS=Mus musculus OX=10090 GN=Hrg PE=1 SV=1	Hrg	Hrg	-0.149707	4.80348	0.651007	0.426301	0.807706	0.0852714	4.80348	0.18485	0.670406	0.905557	-0.353878	4.80348	3.36971	0.0766483	0.181642	-0.268606	4.80348	1.946	0.17358	0.308369		A0A0R4J039	71843.6	113673	63124.3	72867.9	61654.2	61277.6	64981.6	78672.7	87514.7	67315.6	98835.7	92647.6	70250.3	100094	90196.5	83563.2	48223	98871.9	58329	88338	53838.9	38109.6	60365.3	77431.2
A0A0R4J049	Protein arginine N-methyltransferase 5 OS=Mus musculus OX=10090 GN=Prmt5 PE=1 SV=1	Prmt5	Prmt5	0.103053	5.48384	4.02294	0.0541975	0.37336	0.0877766	5.48384	2.55395	0.120749	0.574472	0.0550338	5.48384	1.07189	0.308989	0.47942	0.14281	5.48384	7.2252	0.0117322	0.0424658		A0A0R4J049	109425	105098	114815	123698	119857	133796	119189	105396	120532	115398	116046	115827	113624	121579	118726	120553	127109	129871	113298	106770	122992	109143	113193	109001
A0A0R4J050	N-acyl-L-amino-acid amidohydrolase OS=Mus musculus OX=10090 GN=Acy1 PE=1 SV=1	Acy1	Acy1	-0.101336	4.73837	3.32553	0.0784292	0.424856	0.0213437	4.73837	0.129109	0.721934	0.918228	-0.0600073	4.73837	1.08751	0.305553	0.477035	-0.0386636	4.73837	0.451638	0.506824	0.654908		A0A0R4J050	64141.7	76800.4	82928.2	79876.3	76012.5	72392.7	68894.7	69945.1	65042.8	56885.9	69697.5	74066.4	68787.1	78192.9	67524.6	67187.1	74454.4	85905	68012.5	67994.2	67921.5	65336.8	67489.6	58648.7
A0A0R4J065	Cysteine protease OS=Mus musculus OX=10090 GN=Atg4b PE=1 SV=1	Atg4b	Atg4b	0.0904298	1.41792	0.687685	0.413658	0.799931	0.100482	1.41792	0.742846	0.39575	0.789877	-0.0182607	1.41792	0.0261667	0.872604	0.921674	0.082221	1.41792	0.531278	0.471857	0.628475		A0A0R4J065	6981.5	6638.35	7776.18	8022.75	6989.91	6578.21	6247.68	5396.85	7010.06	7704.76	7537.78	7875.14	6443.01	7160.21	7619.59	8187.02	5803.71	5288.69	8499.42	6603.69	6852.82	5345.88	7811.06	7503.84
A0A0R4J078	UBX domain-containing protein 4 OS=Mus musculus OX=10090 GN=Ubxn4 PE=1 SV=1	Ubxn4	Ubxn4	0.0330887	4.57025	0.110399	0.742055	0.941784	-0.194131	4.57025	3.32276	0.0785471	0.4934	0.274005	4.57025	7.08545	0.0124868	0.0532542	0.0798748	4.57025	0.601109	0.444368	0.604687		A0A0R4J078	56136	40573.5	63155.6	63778	57905.7	65145.9	65599.9	47001.4	51653.4	68599.1	59030.4	65396.9	53938.5	78523.3	63523.9	55682	81245.1	57245.6	53593.7	66415.1	63313.7	70962.1	62588.8	64173.6
A0A0R4J083	Long-chain specific acyl-CoA dehydrogenase, mitochondrial OS=Mus musculus OX=10090 GN=Acadl PE=1 SV=1	Acadl	Acadl	0.0906437	10.3482	0.283153	0.598666	0.889778	-0.199772	10.3482	1.20268	0.281745	0.714295	0.301199	10.3482	2.92678	0.097721	0.214795	0.101427	10.3482	0.331399	0.569245	0.709649		A0A0R4J083	4.10269e+06	3.87357e+06	2.3451e+06	2.70598e+06	2.9892e+06	3.74378e+06	3.21362e+06	4.00389e+06	2.48915e+06	3.44271e+06	3.91702e+06	3.05555e+06	3.29503e+06	2.64068e+06	3.71117e+06	2.70085e+06	3.50245e+06	4.15389e+06	4.73552e+06	3.30413e+06	3.25027e+06	3.88474e+06	4.90945e+06	2.21501e+06
A0A0R4J094	Fumarylacetoacetate hydrolase domain-containing 2A OS=Mus musculus OX=10090 GN=Fahd2a PE=1 SV=1	Fahd2a	Fahd2a	0.0611399	6.85561	0.266302	0.609696	0.895768	-0.103946	6.85561	0.673428	0.418486	0.801651	0.30315	6.85561	6.12834	0.019322	0.0705477	0.199204	6.85561	2.64473	0.114603	0.227038		A0A0R4J094	333849	312043	276846	279115	337261	323046	265443	327885	249889	277297	306521	258542	296639	247352	251040	217743	347182	352415	393039	313742	312234	294796	429924	243212
A0A0R4J0B4	CMP-N-acetylneuraminic acid synthase OS=Mus musculus OX=10090 GN=Cmas PE=1 SV=1	Cmas	Cmas	0.030496	4.37309	0.0595764	0.808868	0.959206	0.15004	4.37309	1.26139	0.270506	0.708729	0.210074	4.37309	2.64492	0.114591	0.2423	0.360114	4.37309	7.77709	0.00920221	0.035563		A0A0R4J0B4	36610.7	48676.5	50837.5	42287.7	44293.8	43733.6	54537	53018.4	52971.4	62414.7	50459.4	48880.1	49253.2	55329.6	55880.2	51002.4	52129.6	53717.1	55130.7	58719.7	51368.3	63505.4	58522.4	48672.9
A0A0R4J0B6	ATP-binding cassette sub-family G member 2 OS=Mus musculus OX=10090 GN=Abcg2 PE=1 SV=1	Abcg2	Abcg2	0.0758087	3.37471	0.545259	0.466136	0.831628	-0.119975	3.37471	1.19476	0.283279	0.714764	0.146387	3.37471	1.90134	0.178365	0.327047	0.0264128	3.37471	0.0618078	0.805396	0.881933		A0A0R4J0B6	28939	23950.3	35643.1	27288.7	23625.1	23491.2	33080.8	28911.5	26996.5	29119.8	23789.9	19324.1	26752.5	23230.8	28095.6	30542.8	30284.9	27602	24792.8	30206.8	23054.9	29429.5	27443.7	25123.4
A0A0R4J0D3	Dolichyl-diphosphooligosaccharide--protein glycotransferase OS=Mus musculus OX=10090 GN=Stt3b PE=1 SV=1	Stt3b	Stt3b	-0.0451076	6.05076	0.497495	0.486173	0.839508	-0.0966112	6.05076	1.99657	0.168192	0.619702	-0.031059	6.05076	0.220041	0.64248	0.765976	-0.12767	6.05076	3.7113	0.0637953	0.150615		A0A0R4J0D3	153860	177745	178698	198141	175310	147464	186496	172694	186741	177246	174548	193002	174238	205540	172496	196054	192988	141337	158739	167635	169391	185428	159136	161418
A0A0R4J0I1	Serine protease inhibitor A3K OS=Mus musculus OX=10090 GN=Serpina3k PE=1 SV=1	Serpina3k	Serpina3k	-0.605385	10.0524	3.81812	0.0607923	0.390756	-2.71976	10.0524	59.747	2.07e-08	7.44e-06	-0.255677	10.0524	0.636939	0.431562	0.605368	-2.97543	10.0524	71.9704	3.27262e-09	6.32371e-07		A0A0R4J0I1	2.26311e+06	5.4818e+06	2.78415e+06	3.50896e+06	1.60769e+06	909406	4.83535e+06	4.11778e+06	2.10796e+06	3.3116e+06	4.60949e+06	4.91601e+06	5.23837e+06	4.12973e+06	4.10268e+06	2.04306e+06	2.0763e+06	581487	365799	5.53844e+06	498996	1.97486e+06	2.41743e+06	594566
A0A0R4J0I9	Prolow-density lipoprotein receptor-related protein 1 OS=Mus musculus OX=10090 GN=Lrp1 PE=1 SV=1	Lrp1	Lrp1	-0.00214045	3.54495	0.000162039	0.98993	0.996508	0.201478	3.54495	1.25526	0.271649	0.708729	0.0211542	3.54495	0.0147768	0.904078	0.941951	0.222632	3.54495	1.64021	0.210342	0.353668		A0A0R4J0I9	28463.7	35276.6	24345.4	31992.4	28223.5	25315.1	27279	37882.4	28870.9	36014.7	26559.7	27219.5	25828.1	30987.8	22276.9	37093.5	27676.8	28744	28116.7	27951.6	24566.5	33261.8	36012.1	54639.7
A0A0R4J0Q5	Lamin-B2 OS=Mus musculus OX=10090 GN=Lmnb2 PE=1 SV=1	Lmnb2	Lmnb2	-0.236364	2.9039	1.21564	0.279216	0.716508	-0.0223253	2.9039	0.00950061	0.923018	0.988412	0.0246308	2.9039	0.01234	0.912308	0.946991	0.00230547	2.9039	0.000108074	0.991776	0.993754		A0A0R4J0Q5	7910.86	42909.4	11832.4	17184.8	13317.6	19255.4	21002	22972.3	18668.7	20236.9	13897.1	20207.7	17151.6	17818.7	19947.2	20746.8	16739.9	15071.4	20540.3	26575.4	15921.4	20339	19663	27108.8
A0A0R4J0S3	Reticulon-4-interacting protein 1, mitochondrial OS=Mus musculus OX=10090 GN=Rtn4ip1 PE=1 SV=1	Rtn4ip1	Rtn4ip1	0.0763413	5.20998	0.3994	0.5323	0.85739	-0.125921	5.20998	0.950631	0.337541	0.754489	0.206063	5.20998	2.72266	0.109615	0.234542	0.0801423	5.20998	0.41132	0.526286	0.671422		A0A0R4J0S3	102433	105752	87625.2	91516.6	96409.6	110114	74721.6	99753.1	90787.4	98176.4	106032	101661	94420	86905.7	90777.7	80704.2	104613	113519	118725	93521.5	102269	101953	126477	74307
A0A0R4J0U5	ATP-binding cassette sub-family D member 2 OS=Mus musculus OX=10090 GN=Abcd2 PE=1 SV=1	Abcd2	Abcd2	0.019033	1.5109	0.00554775	0.941132	0.986285	0.4569	1.5109	2.7852	0.105795	0.550223	-0.328243	1.5109	1.52866	0.226137	0.386959	0.128657	1.5109	0.236999	0.630005	0.760071		A0A0R4J0U5	4910.86	6619.58	7036.97	10881.3	4962.02	4768.12	5781.11	7095.6	7052.32	9288.21	6604.23	8001.76	11420.5	11318.9	7660.39	11174.4	3820.69	4248.99	7231.05	6240.41	6102.05	7968.72	6270.79	14735.3
A0A0R4J0Z1	Protein disulfide-isomerase A4 OS=Mus musculus OX=10090 GN=Pdia4 PE=1 SV=1	Pdia4	Pdia4	0.257062	4.6607	3.96418	0.0558762	0.376319	0.399777	4.6607	8.37357	0.00711707	0.152003	-0.0301952	4.6607	0.0510901	0.822747	0.891989	0.369582	4.6607	7.68071	0.00959742	0.0365838		A0A0R4J0Z1	59883.3	51048.6	57953.8	62347.5	62192.8	75288.7	74901.6	60755.5	70331.4	73612.9	54673.5	62389.5	69498.8	66342.9	66547.5	87273.3	51374.4	60241	61604.9	57202.9	72389.4	62239	56378.6	123955
A0A0R4J107	Acyl-peptide hydrolase (Fragment) OS=Mus musculus OX=10090 GN=Apeh PE=1 SV=1	Apeh		0.0381376	7.2943	0.757897	0.391065	0.783792	0.152026	7.2943	10.5331	0.00293091	0.102256	-0.161119	7.2943	12.5876	0.00133032	0.0106088	-0.00909287	7.2943	0.0402062	0.842463	0.905115		A0A0R4J107	429949	425050	455709	459328	422530	440092	450184	391176	413169	402223	455189	432726	425556	404083	405740	485714	343331	430738	410173	380131	414308	345027	346752	382399
A0A0R4J119	Cytoplasmic FMR1-interacting protein OS=Mus musculus OX=10090 GN=Cyfip1 PE=1 SV=1	Cyfip1	Cyfip1	0.140695	1.56937	0.765692	0.38867	0.783792	0.286218	1.56937	2.76891	0.106773	0.552108	-0.123697	1.56937	0.551292	0.463702	0.632189	0.162522	1.56937	0.955835	0.336242	0.503386		A0A0R4J119	7422.88	5235.54	7321.66	7600.84	7376.9	6863.73	7788.18	9411.37	6765.14	9847.91	7145.74	7557.06	8773.34	9656.49	8198.69	10225.6	6086.94	6678.67	8025.89	7890.72	7744.83	7631.66	8574.14	11610.3
A0A0R4J139	Peptide-methionine (R)-S-oxide reductase OS=Mus musculus OX=10090 GN=Msrb3 PE=1 SV=1	Msrb3	Msrb3	0.0465938	5.50915	0.302248	0.586644	0.884589	0.223026	5.50915	6.05355	0.0200076	0.285563	-0.0923337	5.50915	1.10608	0.301532	0.47311	0.130692	5.50915	2.22326	0.146634	0.271641		A0A0R4J139	115915	89282.8	156499	142909	134584	141993	102518	113481	147642	99292.7	117849	132204	107520	121480	96454.2	125768	124768	118946	113438	96867.7	135195	110896	106650	119854
A0A0R4J140	Clustered mitochondria protein homolog OS=Mus musculus OX=10090 GN=Cluh PE=1 SV=1	Cluh	1300001I01Rik; Cluh	0.18713	6.0343	4.20608	0.0493167	0.360127	0.014124	6.0343	0.020981	0.885822	0.973823	0.369855	6.0343	15.3917	0.000486024	0.00521748	0.383979	6.0343	16.5898	0.0003231	0.00310542		A0A0R4J140	175611	145342	149392	144667	156034	165020	148338	161999	160857	175295	165144	147712	170962	142363	161708	153353	170939	206536	206004	177916	200901	205606	222005	140958
A0A0R4J166	Kelch-like protein 40 OS=Mus musculus OX=10090 GN=Klhl40 PE=1 SV=1	Klhl40	Kbtbd5; Klhl40	0.17714	8.10712	5.35251	0.0279034	0.284933	0.0448004	8.10712	0.299746	0.588189	0.872115	0.160352	8.10712	4.10425	0.0519672	0.137268	0.205152	8.10712	6.72041	0.014719	0.0504918		A0A0R4J166	795139	551816	710743	671387	729524	713089	694779	682373	720837	748563	750523	693633	658135	682247	751387	790288	764980	733937	783625	734670	714248	734859	740736	802025
A0A0R4J1B0	Troponin T, fast skeletal muscle OS=Mus musculus OX=10090 GN=Tnnt3 PE=1 SV=1	Tnnt3	Tnnt3	-0.0638209	9.8262	0.155387	0.696301	0.934425	0.173789	9.8262	1.00766	0.323702	0.740091	-0.0128348	9.8262	0.00586478	0.939478	0.962467	0.160954	9.8262	0.924306	0.344232	0.511361		A0A0R4J1B0	1.99818e+06	2.92897e+06	2.50606e+06	2.5326e+06	2.15177e+06	2.35415e+06	2.58203e+06	2.0771e+06	2.62062e+06	1.93989e+06	1.80644e+06	2.76959e+06	2.30632e+06	2.29147e+06	2.49227e+06	2.02778e+06	3.09076e+06	2.42492e+06	1.961e+06	2.56499e+06	1.76603e+06	1.75683e+06	840343	2.48372e+06
A0A0R4J1G9	Metalloreductase STEAP3 OS=Mus musculus OX=10090 GN=Steap3 PE=1 SV=1	Steap3	Steap3	0.456991	2.26534	16.9061	0.000290669	0.0608467	0.319976	2.26534	7.26728	0.0115148	0.20681	0.0641006	2.26534	0.311967	0.58072	0.722552	0.384076	2.26534	11.2247	0.00223436	0.0126698		A0A0R4J1G9	14784.6	8598.28	13713.2	12564.6	13782.7	11276.4	10256.7	10837.5	17105.2	16353.2	10708.1	11470.2	12376.9	10346.1	13708.3	16659.9	10518.6	14778.9	13845.1	11852	13827	11871.5	10308.5	16407.5
A0A0R4J1N9	Transcription factor A, mitochondrial OS=Mus musculus OX=10090 GN=Tfam PE=1 SV=1	Tfam	Tfam	-0.0902649	7.01277	0.426146	0.518987	0.856265	-0.18921	7.01277	1.63749	0.210733	0.649922	0.149717	7.01277	1.09643	0.303633	0.475514	-0.0394934	7.01277	0.0761027	0.784591	0.868735		A0A0R4J1N9	390867	457358	338159	316201	329615	335103	329590	482486	324852	332068	327557	255066	276573	265379	273044	252624	368646	405782	372473	361646	351256	378200	395682	246221
A0A0R4J1T1	Sorbin and SH3 domain-containing protein 2 (Fragment) OS=Mus musculus OX=10090 GN=Sorbs2 PE=1 SV=1	Sorbs2	Sorbs2	-0.016082	6.89813	0.0146006	0.904648	0.974376	-0.0592825	6.89813	0.173589	0.679978	0.905557	0.118803	6.89813	0.744825	0.395129	0.572994	0.0595202	6.89813	0.18682	0.668741	0.79053		A0A0R4J1T1	259025	281780	289200	374232	285558	285780	308083	258311	278651	299011	317016	297153	266127	395355	300830	417758	312219	275493	260736	324737	242519	423466	285295	457167
A0A0R4J1Z3	Transmembrane protein 33 OS=Mus musculus OX=10090 GN=Tmem33 PE=1 SV=1	Tmem33	Tmem33	0.059522	3.55721	0.410911	0.52649	0.856417	-0.0715311	3.55721	0.51931	0.476847	0.825745	0.362743	3.55721	14.2881	0.000715923	0.00678641	0.291212	3.55721	9.20688	0.00501552	0.0228209		A0A0R4J1Z3	26443.9	29603.6	26374	28987.8	26849.1	22427.6	29862.1	29549.1	30250.2	32003.7	27491.3	25663.4	26217.9	27705.8	29100.6	32125.2	33984.5	34715.1	27097.5	35612.8	38996.6	39416.9	31770.8	32077.6
A0A0R4J224	Exo-alpha-sialidase OS=Mus musculus OX=10090 GN=Neu2 PE=1 SV=1	Neu2	Neu2	-0.0278444	3.68123	0.0874807	0.769491	0.949555	0.240176	3.68123	5.68864	0.023758	0.318429	-0.109555	3.68123	1.26154	0.270479	0.435541	0.130621	3.68123	1.79988	0.190033	0.32786		A0A0R4J224	31626.5	33098	33505.5	35936.2	37654.7	36966.2	34037.4	34306.2	31287.4	26108.5	36957.7	34179.2	30126.6	35794.9	30455.1	39005.6	31015.1	35309.5	36132.9	40683.3	33738.2	28095.5	30103.2	45759.1
A0A0R4J259	Heterogeneous nuclear ribonucleoprotein Q OS=Mus musculus OX=10090 GN=Syncrip PE=1 SV=1	Syncrip	Syncrip	0.0362467	7.44442	0.650471	0.426443	0.807706	0.0760883	7.44442	2.50781	0.124019	0.575034	-0.0215295	7.44442	0.214121	0.646975	0.769642	0.0545588	7.44442	1.3766	0.250132	0.403812		A0A0R4J259	459715	455438	486068	463061	441244	469522	483458	481207	463864	436797	442109	461525	449742	454122	469018	486929	428103	446612	458244	449093	495228	444143	414980	429436
A0A0R4J263	1-acyl-sn-glycerol-3-phosphate acyltransferase OS=Mus musculus OX=10090 GN=Agpat1 PE=1 SV=1	Agpat1	Agpat1	-0.00636149	3.00933	0.00467259	0.945966	0.988053	-0.0160467	3.00933	0.0260153	0.87297	0.972671	0.0990912	3.00933	1.05959	0.311732	0.482484	0.0830445	3.00933	0.744052	0.395372	0.559535		A0A0R4J263	16951	18114.1	24114.2	23615.9	20180.7	19977.5	18619.6	21741.4	20244.4	20711.9	18907.6	25198.5	22046.2	19763.1	18227.6	23992.4	19508.2	23386.4	23473.6	21370.6	20882.5	23927.2	24959.2	20938.7
A0A0U1RNF2	Leucine carboxyl methyltransferase 1 OS=Mus musculus OX=10090 GN=Lcmt1 PE=1 SV=1	Lcmt1		-0.128104	5.625	5.48061	0.0262366	0.281651	-0.0462322	5.625	0.624761	0.435635	0.809864	-0.169049	5.625	8.88239	0.00574088	0.03104	-0.215281	5.625	14.3897	0.000690502	0.00540355		A0A0U1RNF2	120533	176851	150894	142205	137241	139778	131354	134989	129872	116023	140236	140717	130541	148980	120762	131009	130730	116714	104819	132615	118715	101780	131042	120418
A0A0U1RNL7	Protein-serine/threonine kinase OS=Mus musculus OX=10090 GN=Bckdk PE=1 SV=1	Bckdk		0.154638	3.52293	2.047	0.163087	0.584482	-0.077476	3.52293	0.449881	0.507645	0.840118	0.738833	3.52293	43.6614	2.9e-07	4.86e-05	0.661357	3.52293	35.0176	1.92085e-06	7.20174e-05		A0A0U1RNL7	25414.5	27207.6	21211.8	22402.8	22692.3	23419.7	23756.1	25816.4	26124.2	27665.6	22526.9	22837.6	27480.4	22209.5	26471.6	21806.5	34847.9	29262.3	40961.8	34758.7	45964.1	35414.9	37393	26415.5
A0A0U1RP13	CDP-diacylglycerol--inositol 3-phosphatidyltransferase OS=Mus musculus OX=10090 GN=Cdipt PE=1 SV=1	Cdipt		0.0357663	3.20952	0.108172	0.744574	0.941784	-0.0455432	3.20952	0.15348	0.698066	0.909553	0.236848	3.20952	4.43892	0.0438043	0.122672	0.191305	3.20952	2.89499	0.0994463	0.204515		A0A0U1RP13	19196	35306.6	17991.5	25201.9	22746.8	19402.3	22195.3	23498.2	22126.3	23033	19848.9	21867.5	21482	19479.8	26326.8	28183.2	30568.9	22735.1	22957.7	25598.1	26876.5	25497.1	22903.9	27086.9
A0A0X1KG67	ER membrane protein complex subunit 10 OS=Mus musculus OX=10090 GN=Emc10 PE=1 SV=1	Emc10	Emc10	0.196805	2.79453	4.37536	0.0452377	0.348364	0.0356037	2.79453	0.125405	0.725781	0.920848	0.291451	2.79453	8.98819	0.00549261	0.0298646	0.327055	2.79453	11.3196	0.00215368	0.0123236		A0A0X1KG67	18701.1	15879.5	16997.5	18857.6	19556.5	18568.4	16500	16076.1	18894.9	17985.8	13707.9	17649.7	15915.4	15287.7	18615.3	15683	19460.8	17995.7	19341.8	18028.8	24740.4	19488.6	16284.3	15316.2
A0A140LHA2	Mitotic checkpoint protein BUB3 OS=Mus musculus OX=10090 GN=Bub3 PE=1 SV=1	Bub3		0.0634214	3.40435	0.413833	0.525034	0.856265	-0.000740744	3.40435	4.94e-05	0.99444	0.998438	0.0326988	3.40435	0.102729	0.750854	0.841653	0.031958	3.40435	0.0981258	0.75631	0.849664		A0A140LHA2	28734.1	24817	28668.2	26345.3	27439.6	27254.8	32355.4	25385.6	24832.9	31790.7	25535.8	28443.6	25011.8	32812.1	29084.8	30480.3	26421	25233.2	22180.8	27282.6	30059.5	29939.6	30368.7	32319
A0A140LHH8	Transforming acidic coiled-coil-containing protein 2 (Fragment) OS=Mus musculus OX=10090 GN=Tacc2 PE=1 SV=1	Tacc2		-0.348325	2.76879	4.0527	0.0533691	0.373336	-1.3211	2.76879	49.4156	9.34e-08	2.61e-05	-0.203027	2.76879	1.28315	0.266499	0.43271	-1.52413	2.76879	67.9265	4.03219e-09	7.23491e-07		A0A140LHH8	14419.5	22854.2	26384.1	17705.3	15924	22240.5	25647.4	22106.5	9564.28	24684.7	28441.4	28806.8	24322.3	22530	22965.2	11609	23368.4	10291.6	6827.08	23299.9	6447.22	14196.4	20959.3	6245.28
A0A140T8N1	Immunoglobulin kappa chain variable 1-88 (Fragment) OS=Mus musculus OX=10090 GN=Igkv1-88 PE=4 SV=2	Igkv1-88	Igkv1-88	0.508074	3.32997	1.43934	0.24039	0.67705	-0.694617	3.32997	2.34441	0.137055	0.587064	1.31371	3.32997	8.90647	0.00587063	0.0313766	0.619097	3.32997	2.00873	0.167527	0.299735		A0A140T8N1	26370.4	20020.2	26029.8	16700.9	11624.6	19498.7	11384.3	18354.8	27038.8	19685.7	19863.1	12532	22115.2	13304.2	47542	13425.6	18598.3	5048.69	16596.1	85785.1	26821.7	24701.6	11463.7	37479.3
A0A171KXD3	Protein arginine N-methyltransferase 1 OS=Mus musculus OX=10090 GN=Prmt1 PE=1 SV=1	Prmt1		-0.00255527	6.09815	0.0018973	0.965552	0.993032	0.0847978	6.09815	1.828	0.186709	0.630499	-0.0355855	6.09815	0.343237	0.562453	0.709217	0.0492123	6.09815	0.657288	0.424056	0.58658		A0A171KXD3	172813	180103	200305	194142	188241	184993	162666	201821	182341	173367	179801	188637	157878	174861	179386	183573	184198	181340	195061	156362	190043	174479	173999	169363
A0A1B0GR18	MOB kinase activator 2 OS=Mus musculus OX=10090 GN=Mob2 PE=1 SV=1	Mob2	Mob2	-0.0631972	4.50857	1.53143	0.225724	0.655142	0.0737675	4.50857	1.82559	0.186991	0.630499	-0.245911	4.50857	21.5355	6.74e-05	0.00145849	-0.172143	4.50857	10.5715	0.00288657	0.0155269		A0A1B0GR18	61037.1	64482.3	82425.3	65808.5	63683.9	57803.8	63421.8	58273.7	58217	59636.3	68380.7	63604.9	65641.7	68490.4	57140.5	67064	55228.1	56740	54681	54232.7	55157.5	49616.4	48704	56353.5
A0A1B0GRA5	Stromal interaction molecule 1 OS=Mus musculus OX=10090 GN=Stim1 PE=1 SV=1	Stim1	Stim1	0.15776	6.92284	3.15719	0.0859782	0.441671	-0.0645098	6.92284	0.462111	0.501975	0.839212	0.241152	6.92284	6.90639	0.0135318	0.0555519	0.176643	6.92284	3.70391	0.0640452	0.150898		A0A1B0GRA5	306852	315693	272575	309266	303350	265891	280221	308851	345048	370981	298197	300945	324681	294672	325402	303641	336703	316008	368734	333937	364034	376547	358305	248551
A0A1B0GRV0	3'(2'),5'-bisphosphate nucleotidase 1 OS=Mus musculus OX=10090 GN=Bpnt1 PE=1 SV=1	Bpnt1	Bpnt1	-0.0395391	6.862	0.650125	0.426564	0.807706	-0.00465601	6.862	0.00788843	0.929832	0.988412	-0.139032	6.862	7.48387	0.0104631	0.0472091	-0.143688	6.862	7.99273	0.00838046	0.033257		A0A1B0GRV0	331782	318563	377477	338043	319933	319637	334913	326978	289101	283261	321026	312144	305039	329437	296382	340574	274579	276167	272161	302817	310744	282163	270458	281299
A0A1B0GRY8	Troponin I, fast skeletal muscle (Fragment) OS=Mus musculus OX=10090 GN=Tnni2 PE=1 SV=1	Tnni2		0.23798	3.39583	0.983273	0.329598	0.749351	0.276222	3.39583	1.15845	0.290665	0.716342	-0.325119	3.39583	1.70244	0.202234	0.359019	-0.0488972	3.39583	0.0387536	0.845312	0.905115		A0A1B0GRY8	22337.6	12392.2	34752.9	38778.1	35247.3	44915.3	40618.6	6194.13	42568.5	19357.7	26546.5	40740.6	37698.5	32887.3	34239.6	26857.1	20746.7	23077.8	26526.4	20398.2	22873.5	17922.3	19182.1	19540.3
A0A1B0GS68	60S ribosomal protein L13a OS=Mus musculus OX=10090 GN=Gm45713 PE=2 SV=1	Gm45713		0.298886	6.98788	11.4288	0.0020647	0.114865	0.165268	6.98788	3.06138	0.0906426	0.516396	0.357325	6.98788	15.3183	0.00049854	0.00530649	0.522592	6.98788	32.7534	3.29252e-06	0.000113299		A0A1B0GS68	306668	252262	285963	274609	272522	312047	307286	285052	406025	377590	242012	300521	320204	289771	349670	295991	322983	342161	424058	344861	382690	413911	316831	350544
A0A1B0GSG5	Ribonuclease inhibitor OS=Mus musculus OX=10090 GN=Rnh1 PE=1 SV=1	Rnh1	Rnh1	-0.0181224	8.87273	0.049376	0.825694	0.963612	0.14429	8.87273	2.73769	0.108682	0.556026	-0.412588	8.87273	23.6563	3.62e-05	0.000976668	-0.268299	8.87273	10.045	0.00356213	0.0180378		A0A1B0GSG5	1.32347e+06	1.38026e+06	1.46326e+06	1.39591e+06	1.84354e+06	1.35798e+06	1.15371e+06	1.55873e+06	1.51489e+06	942563	1.45147e+06	1.30757e+06	1.33999e+06	1.57454e+06	1.12363e+06	1.34981e+06	1.11757e+06	1.11271e+06	1.11859e+06	1.11376e+06	1.11135e+06	1.00509e+06	885775	1.12981e+06
A0A1B0GSX0	L-lactate dehydrogenase OS=Mus musculus OX=10090 GN=Ldha PE=1 SV=1	Ldha	Ldha	-0.0555843	13.8977	0.729207	0.400069	0.79194	0.0703907	13.8977	1.02322	0.320038	0.737555	-0.0836682	13.8977	1.53996	0.224468	0.385372	-0.0132775	13.8977	0.0388285	0.845149	0.905115		A0A1B0GSX0	3.85407e+07	4.13569e+07	5.30285e+07	4.62572e+07	4.14193e+07	3.61624e+07	3.58232e+07	3.26001e+07	4.36761e+07	3.46741e+07	4.28015e+07	4.46228e+07	4.18256e+07	4.53924e+07	3.82038e+07	3.99679e+07	4.27204e+07	3.7865e+07	3.20895e+07	3.97835e+07	4.06316e+07	3.60637e+07	3.03444e+07	3.90698e+07
A0A1B0GSX6	PDZ and LIM domain protein 3 OS=Mus musculus OX=10090 GN=Pdlim3 PE=1 SV=1	Pdlim3	Pdlim3	-0.106671	9.0559	1.72423	0.199341	0.629868	0.0514808	9.0559	0.351459	0.557837	0.862559	-0.123682	9.0559	2.15918	0.152377	0.293762	-0.072201	9.0559	0.736536	0.397739	0.560989		A0A1B0GSX6	1.29964e+06	1.52934e+06	1.67395e+06	1.44706e+06	1.46999e+06	1.69833e+06	1.29036e+06	1.62728e+06	1.59076e+06	999535	1.64943e+06	1.42713e+06	1.08629e+06	1.48813e+06	1.37556e+06	1.3794e+06	1.51546e+06	1.23426e+06	1.27948e+06	1.39649e+06	1.41764e+06	1.30128e+06	1.0696e+06	1.58411e+06
A0A1C7CYV0	Plastin-3 (Fragment) OS=Mus musculus OX=10090 GN=Pls3 PE=1 SV=1	Pls3		0.0736213	5.66008	0.417479	0.523227	0.856265	0.21074	5.66008	2.99086	0.0942597	0.530864	0.101482	5.66008	0.741441	0.396192	0.573735	0.312221	5.66008	7.02887	0.0128071	0.0451847		A0A1C7CYV0	126215	110853	99932.9	125043	128310	128871	126973	127708	120689	141473	123105	129736	109235	161079	115739	147038	145706	144904	131538	123389	130908	115725	146986	207567
A0A1D5RLF1	Receptor expression-enhancing protein OS=Mus musculus OX=10090 GN=Reep1 PE=1 SV=1	Reep1		0.0142641	3.6579	0.039489	0.843856	0.964359	-0.0202652	3.6579	0.069743	0.79356	0.946545	0.0843769	3.6579	1.29117	0.265042	0.431208	0.0641117	3.6579	0.745242	0.394999	0.559322		A0A1D5RLF1	30217.6	29799.4	35170.3	35491.4	35479.1	31241.9	30827.6	28733.9	30599.2	32046.9	37247.6	35201.6	32817	34513.7	32464.7	33618.5	38022.2	32577.3	31638	26650.5	35532.6	39286.8	31352.5	30924.4
A0A1D5RLW5	60S ribosomal protein L18a OS=Mus musculus OX=10090 GN=Rpl18a PE=1 SV=1	Rpl18a		0.359267	7.57704	15.0067	0.000555634	0.0756858	0.206352	7.57704	4.33943	0.0460712	0.414096	0.609319	7.57704	40.4719	5.67e-07	6.84e-05	0.815671	7.57704	72.3332	2.08855e-09	5.24645e-07		A0A1D5RLW5	436302	371397	393721	363168	392973	430045	433491	382036	530730	539387	309056	367912	463017	385849	489729	416018	527568	601404	705039	638472	595547	657378	506086	586108
A0A1D5RMM8	Paxillin OS=Mus musculus OX=10090 GN=Pxn PE=1 SV=2	Pxn		0.0892847	4.34682	1.57524	0.219366	0.654287	-0.00872025	4.34682	0.0131504	0.909485	0.984206	0.167196	4.34682	5.16691	0.0305288	0.0962214	0.158475	4.34682	4.64161	0.0395592	0.106485		A0A1D5RMM8	51473.1	46147	51897.6	53638.8	50944	50038.5	54773.5	55195.1	52614.3	55438.4	52386.7	49463.9	51176.1	46735.3	51178.5	56907.7	60223.7	50324.7	45044.2	60084.8	51108.9	51264.4	53230.2	59418.1
A0A1L1SRX2	AMP deaminase OS=Mus musculus OX=10090 GN=Ampd3 PE=1 SV=1	Ampd3	Ampd3	0.463926	3.76913	4.54001	0.0416964	0.335435	-0.309072	3.76913	1.76753	0.194028	0.636522	0.683532	3.76913	9.24952	0.00495214	0.0277673	0.37446	3.76913	2.78068	0.106148	0.214343		A0A1L1SRX2	41066.1	24004	24894.3	17410.1	25884.7	29495.5	33988.7	44547.8	28999.6	67187.3	33069.6	19638.8	28339.3	24011	42098.3	30483.8	48240.3	33425.3	41094.3	45877.2	32153.5	59590.5	43861.5	32550.4
A0A1L1SSF2	ADP-dependent glucokinase OS=Mus musculus OX=10090 GN=Adpgk PE=1 SV=1	Adpgk	Adpgk	0.0543009	4.55872	0.409343	0.527275	0.856417	0.00636373	4.55872	0.0049197	0.944558	0.990288	0.127752	4.55872	2.1183	0.15618	0.298345	0.134116	4.55872	2.33474	0.137241	0.258487		A0A1L1SSF2	58456.2	56621.5	61750.6	64575.1	58847.1	62325	62775.7	60819.5	54589.2	62107	56929.5	59396.1	57881.7	61361.7	62113.1	66595.7	68610.5	59061	64560.7	56173	58307.9	75456.6	67182.1	74318.3
A0A1L1STC6	Nesprin-1 OS=Mus musculus OX=10090 GN=Syne1 PE=1 SV=1	Syne1	Syne1	-0.125723	-0.201557	0.303548	0.585844	0.884589	-0.223424	-0.201557	0.83827	0.367367	0.776129	0.0887908	-0.201557	0.141587	0.70942	0.811134	-0.134634	-0.201557	0.324191	0.57344	0.714524		A0A1L1STC6	1633.93	1165.12	1638.66	2002.18	1475.28	1470.4	1711.12	1769.57	2920.9	2214.86	3605.06	3848.11	3159.2	3648.12	2288.95	1893.09	2356.3	1737.22	2631.67	1564.83	1997.5	2930.81	2387.02	1824.42
A0A1L1STE4	Interleukin enhancer-binding factor 3 OS=Mus musculus OX=10090 GN=Ilf3 PE=1 SV=1	Ilf3	Ilf3	0.209098	3.36144	4.58196	0.0407592	0.333092	-0.0381361	3.36144	0.133492	0.717463	0.918228	0.424065	3.36144	17.6576	0.000226795	0.00303036	0.385929	3.36144	14.6248	0.000635379	0.00519893		A0A1L1STE4	23579.6	24061.5	20931.4	22920.9	23089.7	25019	23310.6	23377.6	26080.6	29234.6	20854.1	26331	25423.9	24862.9	28671	25796.8	29760.1	27263.6	32280.5	31933.2	21081.4	30026	34162.3	32588.9
A0A1L1STE6	Isocitrate dehydrogenase [NAD] subunit, mitochondrial OS=Mus musculus OX=10090 GN=Idh3a PE=1 SV=1	Idh3a		0.0865743	10.8563	0.497571	0.48614	0.839508	-0.168294	10.8563	1.64454	0.209758	0.648499	0.169801	10.8563	1.79039	0.191172	0.345237	0.00150673	10.8563	0.000140691	0.990617	0.993233		A0A1L1STE6	6.14212e+06	5.20743e+06	4.74688e+06	4.42333e+06	5.04507e+06	5.15748e+06	4.27331e+06	5.59883e+06	4.3465e+06	5.09875e+06	5.39167e+06	4.09031e+06	5.1267e+06	4.54156e+06	4.45856e+06	3.73666e+06	4.36063e+06	5.12261e+06	5.42916e+06	5.11069e+06	5.0768e+06	5.12661e+06	6.25115e+06	3.44786e+06
A0A1L1SU40	Choline transporter-like protein 2 (Fragment) OS=Mus musculus OX=10090 GN=Slc44a2 PE=1 SV=1	Slc44a2		0.172132	1.10682	0.415676	0.524119	0.856265	-0.12354	1.10682	0.188282	0.667529	0.905557	2.21233	1.10682	60.6989	1.27e-08	6.38e-06	2.08879	1.10682	54.506	3.67073e-08	4.19131e-06		A0A1L1SU40	2070.92	489.292	3133.67	2088.05	2129.83	2856.74	3390.55	756.001	2141.21	2090.79	1918.65	2891.91	2761.68	3169.03	2876.49	2243.5	8686.97	12503.1	6442.67	10123.3	13387.2	8977.49	9042.81	7082.7
A0A1L1SUI3	Solute carrier family 37 (glucose-6-phosphate transporter), member 4 OS=Mus musculus OX=10090 GN=Slc37a4 PE=1 SV=1	Slc37a4	Slc37a4	-0.0151837	5.46453	0.0542104	0.817511	0.960069	0.0200499	5.46453	0.0827102	0.775682	0.938138	0.0339303	5.46453	0.252789	0.618876	0.750631	0.0539802	5.46453	0.639987	0.430154	0.59273		A0A1L1SUI3	96981.2	125848	131380	125095	123495	103149	111695	103797	115135	100003	104624	132772	118497	115243	116418	127893	137424	101511	112578	106414	132670	108588	87028.2	114554
A0A1L1SUX8	Thy-1 antigen (Fragment) OS=Mus musculus OX=10090 GN=Thy1 PE=1 SV=1	Thy1		0.15441	2.23354	0.377114	0.543915	0.862593	0.267925	2.23354	0.992842	0.327248	0.743934	0.337554	2.23354	1.68794	0.204054	0.361484	0.605479	2.23354	5.42649	0.0269645	0.080656		A0A1L1SUX8	11308.1	12831.8	6913.15	10923.2	11358.6	6255.18	12318.5	15850.1	10381.3	15156.7	9653.77	7323.61	8067.91	7104.91	9114.79	17537.5	11737.1	11319.2	10309	10640.6	9969.53	14189.4	15550.1	26433.9
A0A1L1SVG6	Choline transporter-like protein 2 OS=Mus musculus OX=10090 GN=Slc44a2 PE=1 SV=1	Slc44a2		0.068043	0.670521	0.107334	0.745529	0.941784	-0.0844159	0.670521	0.144552	0.706539	0.913365	0.131239	0.670521	0.373364	0.545888	0.697884	0.0468227	0.670521	0.0474714	0.829033	0.895713		A0A1L1SVG6	3970.48	2943.3	3815.03	3640.57	4026.32	3578.51	5093.92	3214.84	4574.45	5081.34	5524.93	4507.94	1724.23	4278.58	4714.51	5500.24	4327.33	3281.61	3302.74	3809.05	1971.54	5040.05	5235.61	6187.03
A0A1W2P701	Sorting nexin-6 OS=Mus musculus OX=10090 GN=Snx6 PE=1 SV=1	Snx6		0.22938	4.15321	3.69711	0.0642759	0.39655	0.174995	4.15321	1.88378	0.180322	0.629182	0.266734	4.15321	4.68351	0.0387398	0.111984	0.441729	4.15321	12.8479	0.00120765	0.00828854		A0A1W2P701	37467.9	32062.2	39669.1	43477.7	46278.2	42633.3	45862.3	41324.6	45491.2	51465.9	39943	38908.6	40470.5	45621.2	46175.5	58678.4	49126.5	49500.5	44094.8	42068.3	47892.3	52264.2	49411	65651.9
A0A1W2P7A1	40S ribosomal protein S12 OS=Mus musculus OX=10090 GN=Rps12 PE=1 SV=1	Rps12		0.10665	7.77384	2.65957	0.113633	0.501298	0.106928	7.77384	2.3393	0.136873	0.587064	0.0307876	7.77384	0.207003	0.65248	0.772121	0.137716	7.77384	4.14718	0.0508308	0.128587		A0A1W2P7A1	694197	646216	642428	571850	658977	604849	520335	560070	638214	457683	502051	531642	543011	558222	534988	562724	597138	588597	590574	577473	637733	615048	501528	551075
A0A1W2P7J1	Coenzyme Q10A OS=Mus musculus OX=10090 GN=Coq10a PE=1 SV=1	Coq10a	Coq10a	0.114224	7.224	1.02066	0.320634	0.747787	0.0307701	7.224	0.0648241	0.800806	0.94888	0.0711109	7.224	0.369674	0.547867	0.698599	0.101881	7.224	0.75909	0.390697	0.554794		A0A1W2P7J1	464892	403910	393796	401255	399513	387604	339452	374102	358269	362224	430259	423100	444913	323357	429537	358838	329745	463941	480008	377903	474783	425317	453178	283667
A0A1W2P7U1	Ubiquitin-conjugating enzyme E2 R1 OS=Mus musculus OX=10090 GN=Cdc34 PE=1 SV=1	Cdc34	Cdc34	0.0886845	2.42717	0.656125	0.424462	0.807706	0.24839	2.42717	4.49842	0.042508	0.401429	-0.165491	2.42717	2.12597	0.155458	0.297435	0.0828993	2.42717	0.535785	0.47	0.627277		A0A1W2P7U1	17347.3	12232	19047.1	14595.7	10556.3	16743.3	14610.3	12369.6	16378.5	15663.4	14832	13459	13393.2	15247	14277.1	13892.4	13176.4	13184.4	15630.8	11825.1	18820.2	13103.2	11080.3	10909.2
A0A1W2P8C6	Tetraspanin (Fragment) OS=Mus musculus OX=10090 GN=Cd63 PE=1 SV=1	Cd63		0.201154	3.449	2.02079	0.165716	0.590242	0.258579	3.449	2.92078	0.0980197	0.538787	0.365751	3.449	6.25929	0.0181827	0.0677067	0.62433	3.449	18.2186	0.000188991	0.00224998		A0A1W2P8C6	24683.5	20021.2	29883.6	22549.3	20388.7	25331.3	31049.3	18317.8	22729.2	29047.1	23099.9	24480.5	27907.2	23141	27518.8	33792.6	28447.1	27814	25481	31286	29115.3	28702.5	26946.2	51764.6
A0A1Y7VJH3	Apoptosis-stimulating of p53 protein 1 (Fragment) OS=Mus musculus OX=10090 GN=Ppp1r13b PE=1 SV=1	Ppp1r13b		-0.0327461	5.78793	0.0192046	0.890761	0.971599	0.552401	5.78793	4.75283	0.0377087	0.393377	-0.783216	5.78793	10.0116	0.0036959	0.022589	-0.230815	5.78793	0.886456	0.354396	0.522036		A0A1Y7VJH3	108359	175167	166806	233421	174345	235100	221627	96154.6	76150.8	95086.3	156536	175961	171841	173188	241787	212254	58447.8	182084	122811	104075	143222	48669.3	70119.5	92426.6
A0A1Y7VJN6	Immunoglobulin heavy constant gamma 3 (Fragment) OS=Mus musculus OX=10090 GN=Ighg3 PE=4 SV=1	Ighg3		0.938911	5.69024	0.856488	0.36273	0.769576	-0.206021	5.69024	0.0366822	0.849513	0.961684	0.55689	5.69024	0.286809	0.596554	0.733075	0.350869	5.69024	0.113915	0.738279	0.837272		A0A1Y7VJN6	827018	52175.2	15819.6	36178.2	164254	32136.6	20448.2	124429	147925	50773.1	446279	44845.3	127450	26659.5	31118.9	55191.8	673367	13161.1	8549.38	68325.9	30223.1	7246.06	7849.45	55418.3
A0A1Y7VJW9	Fibulin-5 OS=Mus musculus OX=10090 GN=Fbln5 PE=1 SV=1	Fbln5	Fbln5	0.138121	4.4084	0.546959	0.465483	0.831054	0.276455	4.4084	1.91537	0.176883	0.628255	0.45026	4.4084	5.44302	0.0267586	0.0869567	0.726715	4.4084	14.1478	0.000757939	0.00577325		A0A1Y7VJW9	47256.8	55575	35870.7	41533	44717.8	47777.7	40741.8	58073.7	39451.2	60477.4	48689.4	40498	40157.9	40417.7	47761.6	55197	39496.9	94899.6	44913.2	69448.5	51539.1	54854.8	73142	113624
A0A1Y7VL34	Dystrobrevin OS=Mus musculus OX=10090 GN=Dtna PE=1 SV=1	Dtna	Dtna	-0.0269878	8.05127	0.140837	0.710154	0.937008	-0.137641	8.05127	3.20427	0.0837868	0.503522	0.215061	8.05127	8.36732	0.00713606	0.0359775	0.0774196	8.05127	1.08291	0.306559	0.470706		A0A1Y7VL34	633363	698249	725973	683696	630417	526887	689026	732321	692770	746614	657718	625400	651051	680695	698681	588499	804655	724924	670106	841721	727214	746108	708100	664986
A0A1Y7VN19	Dehydrogenase/reductase SDR family member 7 (Fragment) OS=Mus musculus OX=10090 GN=Dhrs7 PE=1 SV=1	Dhrs7		0.265706	3.75343	3.01759	0.0928697	0.458327	0.137281	3.75343	0.705562	0.407723	0.797043	0.0912928	3.75343	0.333354	0.568102	0.713272	0.228574	3.75343	2.09234	0.158653	0.288014		A0A1Y7VN19	37220.6	26277.8	29496	35820.4	32676.7	30151.5	43429.3	31125.7	32929.2	53629	33578.8	29775.4	37395.7	33102.1	35085.3	42847.6	33419.6	28102.6	29703.1	31138.7	31020	36219.5	39485.3	52045.9
A0A286YCT4	Signal sequence receptor subunit alpha OS=Mus musculus OX=10090 GN=Ssr1 PE=1 SV=1	Ssr1		0.0951257	5.31357	1.39082	0.247755	0.685709	0.0723217	5.31357	0.703497	0.408402	0.797716	0.18683	5.31357	5.01918	0.0328136	0.100522	0.259151	5.31357	9.6617	0.00416066	0.0198075		A0A286YCT4	101047	94271	107018	104933	107356	115954	91341.4	91889.9	107851	97682.7	85761.4	98201.6	99460.4	114624	82507.7	96756.8	97687.3	96054.1	100484	110432	116539	119243	95156.5	134069
A0A286YDA2	Nucleolar and coiled-body phosphoprotein 1 OS=Mus musculus OX=10090 GN=Nolc1 PE=1 SV=1	Nolc1		-0.225022	-0.0545243	1.39096	0.247731	0.685709	-0.0346653	-0.0545243	0.0289401	0.866087	0.969091	0.167661	-0.0545243	0.723484	0.401901	0.579218	0.132995	-0.0545243	0.455035	0.505242	0.654076		A0A286YDA2	2049	2102.53	2891.09	2319.1	2360.1	1463.64	3685.07	2973.92	1790.14	2254.09	2060.59	2226.09	1957.44	2228.74	2237.07	2769.73	1859.72	2159.93	2544.7	3360.54	3420.67	2923.57	1581.83	2813.63
A0A286YDF5	Myoferlin OS=Mus musculus OX=10090 GN=Myof PE=1 SV=1	Myof		0.057868	2.00986	0.100767	0.753162	0.944084	0.300526	2.00986	2.37274	0.134202	0.587064	-0.532867	2.00986	7.86399	0.00886096	0.0420509	-0.232342	2.00986	1.50896	0.229075	0.378327		A0A286YDF5	11510.3	12453.4	10395.3	10053.6	10469.1	13376.8	12236.8	12535.9	14140.8	10902.1	10744.4	14080.6	10018.8	13824.8	12795.5	13558.6	4035.06	9711.11	8281.92	8955.36	6782.83	7380.58	11898.9	15219.3
A0A2I3BPG9	Ribosomal protein L36A, pseudogene 1 OS=Mus musculus OX=10090 GN=Rpl36a-ps1 PE=3 SV=1	Rpl36a-ps1		0.185717	5.97389	1.56053	0.221501	0.654474	0.146976	5.97389	0.855431	0.362595	0.773865	0.0766437	5.97389	0.248496	0.621867	0.752548	0.22362	5.97389	2.11832	0.156206	0.284545		A0A2I3BPG9	200171	184147	184233	127274	151166	189799	153138	160536	187472	145587	167898	133348	174060	140777	206306	114464	171456	189892	202083	163604	223725	177946	150070	87533
A0A2I3BPS1	Glia maturation factor beta (Fragment) OS=Mus musculus OX=10090 GN=Gmfb PE=1 SV=1	Gmfb		0.098134	0.755987	0.516905	0.47786	0.836505	0.183476	0.755987	1.58008	0.218677	0.661032	-0.0599248	0.755987	0.17972	0.67471	0.787063	0.123551	0.755987	0.766085	0.38855	0.553309		A0A2I3BPS1	3540.37	3573.83	4073.92	5167.95	4850.35	5193.32	5353.06	5390.17	5181.59	5075.77	3268.82	4204.29	4480.15	4310.22	4630.88	3595.82	3549.11	3819.89	4354.38	4680.21	4579.83	4564.2	3901.37	6051.65
A0A2I3BQ39	Ubiquitin carboxyl-terminal hydrolase (Fragment) OS=Mus musculus OX=10090 GN=Uchl3 PE=1 SV=1	Uchl3		-0.0810421	2.65417	0.30755	0.583396	0.882826	0.272457	2.65417	3.03607	0.0919224	0.521239	-0.778229	2.65417	25.8479	1.95e-05	0.000711524	-0.505772	2.65417	11.0378	0.00240306	0.0134144		A0A2I3BQ39	18197.9	14272.5	21860.1	20253.1	29507.4	16190.6	16728.8	21895.3	24151.7	10980.2	25368.1	19624.8	19396.9	26159.1	17078.3	17114.6	13204.4	19196.5	14939.2	12865.5	12043	10572.5	9367.84	12418.1
A0A2I3BRL8	Predicted gene 7324 OS=Mus musculus OX=10090 GN=Gm7324 PE=4 SV=1	Gm7324		0.182243	2.38852	2.27456	0.142221	0.559967	-0.189664	2.38852	2.15563	0.152703	0.602889	0.296478	2.38852	5.63823	0.024334	0.080963	0.106813	2.38852	0.730746	0.399578	0.56295		A0A2I3BRL8	12800.3	15000.6	13397.4	13053.2	15071.1	12188	12608.8	12055.4	14843.8	14272.3	12749.9	14028	13924.3	9890.22	14259.6	14364.3	12327.7	12490	12967.1	12860	9218.63	21851.2	15628.7	13678.1
A0A2R8VHF9	Myosin-11 OS=Mus musculus OX=10090 GN=Myh11 PE=1 SV=1	Myh11		0.283606	7.71191	1.70151	0.202531	0.632785	-0.358748	7.71191	2.37997	0.133937	0.587064	0.307161	7.71191	1.87114	0.18204	0.331829	-0.0515874	7.71191	0.0525841	0.820265	0.88956		A0A2R8VHF9	232900	398462	648259	678599	546482	521968	391811	350875	654592	851248	462362	611683	539076	614045	613243	832471	799647	418265	625034	622943	557525	875506	655843	512851
A0A2R8VI30	Integrin-associated protein OS=Mus musculus OX=10090 GN=Cd47 PE=1 SV=1	Cd47		0.0796856	5.17812	0.375609	0.544691	0.863013	0.0877527	5.17812	0.39855	0.532734	0.851289	-0.114212	5.17812	0.718804	0.40341	0.580725	-0.0264595	5.17812	0.0386405	0.84552	0.905115		A0A2R8VI30	92071.2	92179.3	87407	107298	102089	94995.6	116238	95376	89203.6	102906	90184.5	104889	88673.4	95632.4	89520.8	142784	80307.2	73768.2	84338.3	90670.4	74847.3	88938.7	93727.5	139339
A0A338P699	Kininogen 2 (Fragment) OS=Mus musculus OX=10090 GN=Kng2 PE=1 SV=1	Kng2		0.267994	4.19871	1.89194	0.179472	0.614215	0.467924	4.19871	5.03227	0.0326519	0.383278	0.0917829	4.19871	0.207667	0.651982	0.772121	0.559707	4.19871	7.73182	0.00941237	0.0362451		A0A338P699	53819.3	28753.2	36778.8	38290.5	47615.4	52591	52318.1	35379.1	48812.9	45347.9	34155.1	40647.3	49491.1	69871.1	41203.2	51729.3	32339.2	106926	53726.3	46547	44682.9	44384.6	48662.5	72299.9
A0A338P6U4	Presenilins-associated rhomboid-like protein, mitochondrial OS=Mus musculus OX=10090 GN=Parl PE=1 SV=1	Parl		-0.138524	1.81143	0.880577	0.355716	0.767105	-0.21187	1.81143	1.80165	0.189823	0.636522	0.126936	1.81143	0.691615	0.412342	0.58719	-0.0849339	1.81143	0.308647	0.58273	0.721092		A0A338P6U4	10870.9	9639.88	7692.21	11619.3	7530.61	4744.98	10005.3	10166.1	8284.11	8281.42	10289.4	10757	10711.5	7028.02	7638.99	9187.03	9479	8658.68	10848.8	10042.8	10505.6	8678.81	10576.6	7467.39
A0A338P726	Dol-P-Man:Man(5)GlcNAc(2)-PP-Dol alpha-1,3-mannosyltransferase OS=Mus musculus OX=10090 GN=Alg3 PE=1 SV=1	Alg3		0.0923945	4.36769	1.00805	0.323591	0.747801	-0.012347	4.36769	0.0157541	0.900973	0.980608	0.0873846	4.36769	0.842733	0.366112	0.541303	0.0750376	4.36769	0.621313	0.436891	0.597776		A0A338P726	48017.8	40088.3	66408.2	58871.6	59051.2	45868.1	50764.3	38119.9	57177	52151.1	54472.2	62006.7	57849.4	60661.9	58412.5	60585.2	57128.6	55927.6	52020.4	49139.9	64529.3	57084.5	41898.4	45174.6
A0A3Q4EC76	Enoyl-CoA delta isomerase 1, mitochondrial (Fragment) OS=Mus musculus OX=10090 GN=Eci1 PE=1 SV=1	Eci1		-0.0597307	3.1973	0.0675418	0.796781	0.956048	-0.213149	3.1973	0.751927	0.392964	0.789701	0.0655464	3.1973	0.0759903	0.784756	0.864105	-0.147602	3.1973	0.383924	0.540334	0.684478		A0A3Q4EC76	29943.5	47092	23510.3	21943.7	25861.4	24228.2	25072.3	9233.27	17442.5	22335.1	29549.8	27934.9	26288.1	21348.9	24834.8	16225.9	24722.8	28562.9	32220.2	21340.4	23356.8	20387.1	33106.9	20614
A0A494B9F0	E3 ubiquitin-protein ligase OS=Mus musculus OX=10090 GN=Nedd4l PE=1 SV=1	Nedd4l		0.365133	2.48561	12.5249	0.00136183	0.101135	0.331006	2.48561	9.01132	0.0054399	0.141452	0.157565	2.48561	2.18666	0.149883	0.290501	0.48857	2.48561	21.0441	7.8103e-05	0.00110222		A0A494B9F0	12693	12082.7	14089.5	12153.2	19187.6	12651.6	11825.9	10657.1	17719.9	15946.7	12930.2	14561.7	15286.1	13439	16514.1	15490.6	17438.3	17742.6	16005.2	9996.14	18776.4	16636.9	11813.3	17646.7
A0A494B9H1	Nucleotide exchange factor SIL1 OS=Mus musculus OX=10090 GN=Sil1 PE=1 SV=1	Sil1		-0.0658614	0.371132	0.198344	0.659334	0.918097	0.0194187	0.371132	0.0151052	0.903023	0.982068	0.367917	0.371132	5.79845	0.0225541	0.0776108	0.387335	0.371132	6.42673	0.0168316	0.0562247		A0A494B9H1	2560.29	2311.42	3227.25	4107.48	2970.42	2578.16	2650.49	3739.04	3069.13	3605.82	3032.17	2071.01	2503.75	3613.51	2630.13	2805.92	3396.7	3256.09	3411.26	3798.72	4239.5	4228.07	3129.7	3038.75
A0A494B9J0	Ankyrin repeat domain-containing protein 2 OS=Mus musculus OX=10090 GN=Ankrd2 PE=1 SV=1	Ankrd2		0.0674853	7.32995	0.0437857	0.835783	0.964359	-0.22222	7.32995	0.415049	0.524712	0.843616	0.113555	7.32995	0.115892	0.736099	0.830674	-0.108665	7.32995	0.105765	0.74746	0.843874		A0A494B9J0	715932	640246	233232	270451	466017	367712	526580	561991	359135	549561	566258	277293	312355	310729	428056	227069	362747	497122	559911	466363	320158	360113	781585	223684
A0A498WFS2	UBX domain-containing protein 1 OS=Mus musculus OX=10090 GN=Ubxn1 PE=1 SV=1	Ubxn1		0.159823	5.17279	2.5726	0.119456	0.510217	0.120593	5.17279	1.28183	0.26674	0.70863	-0.059274	5.17279	0.330102	0.569985	0.714116	0.0613185	5.17279	0.353925	0.556467	0.698224		A0A498WFS2	120853	86952.8	127112	89497.2	118008	115874	97335.6	77061.4	117566	96753.1	99951.1	78887.4	85631.3	103789	74853.7	85293	104072	91184.9	89028.9	77418.4	100020	94210.1	87079.1	90102.5
A0A498WGD8	Thioredoxin-like protein 1 OS=Mus musculus OX=10090 GN=Txnl1 PE=1 SV=1	Txnl1		-0.143879	5.44938	2.91866	0.098136	0.469177	-0.081966	5.44938	0.829059	0.369975	0.776129	0.00879285	5.44938	0.0101795	0.920322	0.951565	-0.0731731	5.44938	0.704002	0.408236	0.571303		A0A498WGD8	106725	138706	119731	113466	111279	114280	113811	156423	103242	117822	123170	106422	88452.7	105225	102600	108291	117706	107324	104210	126554	117834	115305	103034	111282
A0A571BD03	Proline-rich protein 33 OS=Mus musculus OX=10090 GN=Prr33 PE=1 SV=1	Prr33		-0.15662	7.12987	1.97276	0.170669	0.59877	0.0359814	7.12987	0.0911478	0.764856	0.936279	0.00922561	7.12987	0.00639266	0.936817	0.9613	0.045207	7.12987	0.153577	0.697976	0.812096		A0A571BD03	270868	528039	408536	438546	381108	221853	234810	304977	386743	286618	337936	442401	409327	425169	365681	349931	407037	371944	373882	375671	385883	319580	324589	309204
A0A571BDS0	Xin actin-binding repeat-containing protein 1 OS=Mus musculus OX=10090 GN=Xirp1 PE=1 SV=2	Xirp1		0.117596	3.96679	0.207516	0.652162	0.915034	0.0436858	3.96679	0.0250688	0.875309	0.973165	0.537397	3.96679	4.05639	0.0534981	0.139841	0.581082	3.96679	4.74129	0.0378476	0.103228		A0A571BDS0	62862.6	40860.8	14339.7	23735.5	34225.3	27620.4	38823.4	45573.8	18906.4	39798.1	52939.1	20118.2	34071.2	31282.3	26819.2	37312.2	38039.2	44890.7	57134.6	43567.4	43458.6	44707.8	67682.2	58634.3
A0A571BE98	Leucine-rich single-pass membrane protein 2 OS=Mus musculus OX=10090 GN=Lsmem2 PE=4 SV=1	Lsmem2		-0.127245	2.54189	1.93668	0.174506	0.605469	-0.038522	2.54189	0.155329	0.696348	0.909553	-0.249223	2.54189	6.90101	0.0135646	0.0555519	-0.287745	2.54189	9.18986	0.00505098	0.0228614		A0A571BE98	14575.7	14955.8	17619.2	15954.6	14008.5	14940.7	19806	14912.7	14993.3	14296.4	19423.5	17221.2	16478.3	20526.5	16899	17488.8	15649	14660.3	13303.6	14544.3	13555.1	12629.8	15738.7	11220
A0A571BEC9	Perilipin-4 OS=Mus musculus OX=10090 GN=Plin4 PE=1 SV=1	Plin4		-0.10083	9.57994	1.33016	0.2581	0.700132	-0.32878	9.57994	12.3506	0.00145371	0.0618936	-0.157481	9.57994	3.02018	0.0927363	0.20818	-0.48626	9.57994	28.5312	9.52581e-06	0.000225744		A0A571BEC9	2.02624e+06	2.44855e+06	2.03131e+06	2.11485e+06	1.76401e+06	2.07556e+06	2.37134e+06	2.32099e+06	1.74614e+06	2.26728e+06	2.62561e+06	2.30286e+06	2.295e+06	2.35097e+06	2.41327e+06	2.0427e+06	1.67005e+06	1.65751e+06	1.69555e+06	2.4343e+06	1.61253e+06	1.74595e+06	1.95194e+06	1.43569e+06
A0A571BEN1	Myosin-binding protein C, slow-type OS=Mus musculus OX=10090 GN=Mybpc1 PE=1 SV=1	Mybpc1		-0.315453	7.18664	0.912572	0.347699	0.767105	-0.204475	7.18664	0.335884	0.5669	0.863941	0.201198	7.18664	0.347973	0.560046	0.708227	-0.00327686	7.18664	9.20861e-05	0.992412	0.993995		A0A571BEN1	379413	542133	372356	383958	380150	211661	425610	560648	302280	313101	278193	295578	335610	334783	274885	279902	418876	400836	637613	359912	212541	315470	810240	309681
A0A571BF58	Nebulin OS=Mus musculus OX=10090 GN=Neb PE=1 SV=1	Neb		0.0543589	12.3757	0.0809694	0.778007	0.951024	-0.0482447	12.3757	0.0558073	0.814908	0.95389	0.23058	12.3757	1.36322	0.252477	0.416703	0.182335	12.3757	0.852145	0.363552	0.531264		A0A571BF58	5.41548e+06	1.21638e+07	1.26957e+07	1.32808e+07	1.01289e+07	1.36759e+07	1.76637e+07	9.71085e+06	1.69326e+07	1.35375e+07	9.6941e+06	1.98694e+07	1.35128e+07	1.19181e+07	1.99394e+07	1.32576e+07	1.87891e+07	1.30606e+07	1.47446e+07	1.6831e+07	1.89455e+07	1.4534e+07	7.56648e+06	1.34758e+07
A0A571BG24	LIM and calponin homology domains-containing protein 1 OS=Mus musculus OX=10090 GN=Limch1 PE=1 SV=1	Limch1		0.0825568	3.72266	0.72419	0.401674	0.792721	0.0239365	3.72266	0.0532842	0.819048	0.954733	0.471925	3.72266	22.1538	5.6e-05	0.00129104	0.495861	3.72266	24.4558	2.87995e-05	0.000498926		A0A571BG24	31146.2	28380.5	21437.2	36074.1	31244.6	36248.1	30283.1	28048.2	28318.6	28685.6	33645.1	31399.1	26546.4	28440.4	32689.5	27618.4	43410	40288.9	38957	39976.9	42871.2	44324.1	41729.2	36656.5
A0A5F8MPF0	Kinesin-like protein KIF1B OS=Mus musculus OX=10090 GN=Kif1b PE=1 SV=1	Kif1b		0.0391984	1.57578	0.136255	0.714687	0.937008	0.224286	1.57578	3.89899	0.0578066	0.455556	-0.151624	1.57578	1.89729	0.178814	0.327391	0.0726623	1.57578	0.437449	0.513524	0.660694		A0A5F8MPF0	6859.27	7964.74	8788.89	9827.54	8269.51	6815.74	5778.49	8496.98	10411.4	7562.17	8909.43	7135.83	7170.56	8037.2	8599.03	8452.74	5248.42	7391.23	8035.33	8966.54	8337.29	7227.27	6045.94	7417.51
A0A5F8MPM4	Myelin peripheral protein OS=Mus musculus OX=10090 GN=Mpz PE=1 SV=1	Mpz		-0.570487	9.15361	1.85639	0.184037	0.61635	-0.109248	9.15361	0.0599404	0.808398	0.951956	-0.181089	9.15361	0.175112	0.678841	0.78903	-0.290337	9.15361	0.448916	0.508407	0.655942		A0A5F8MPM4	710579	1.55189e+06	1.72278e+06	4.09156e+06	1.1411e+06	334153	2.13039e+06	2.16947e+06	1.05227e+06	1.18205e+06	1.04169e+06	1.31238e+06	656104	653187	976774	3.42255e+06	1.87091e+06	1.0697e+06	1.00152e+06	1.34503e+06	641113	944378	3.39649e+06	1.84234e+06
A0A5F8MQ17	Aquaporin-4 OS=Mus musculus OX=10090 GN=Aqp4 PE=1 SV=1	Aqp4		0.442696	3.06939	8.58795	0.00649797	0.188538	-0.271047	3.06939	2.82414	0.10349	0.547739	0.610384	3.06939	15.3281	0.000496842	0.00530649	0.339337	3.06939	4.74164	0.0376341	0.102757		A0A5F8MQ17	27289.5	20944.4	14967.5	15209.8	18640.1	24399.8	21611.4	17132.8	22310.2	17720.1	15177.6	19924.9	30551.9	16878	26316.3	18616.5	32541.4	23630	27312.4	29534.1	25568.6	24185.7	24656.4	14558.9
A0A5F8MQ25	Serine/threonine-protein phosphatase 6 regulatory subunit 2 OS=Mus musculus OX=10090 GN=Ppp6r2 PE=1 SV=1	Ppp6r2		0.100226	2.06946	0.817431	0.373307	0.778728	0.0371719	2.06946	0.0984008	0.75598	0.930443	0.0606992	2.06946	0.280119	0.600611	0.736083	0.0978712	2.06946	0.728596	0.400263	0.5636		A0A5F8MQ25	12251.4	9350.07	10047.7	12645.3	10147.8	10266	8941.48	10764	13027.5	11810.4	11536	11556.5	11378.9	12181.4	11683.4	8867.12	12184	13112.4	12936.3	8543.09	10451	11880.2	10164.6	8638.68
A0A5F8MQ58	Periaxin (Fragment) OS=Mus musculus OX=10090 GN=Prx PE=1 SV=1	Prx		-0.429848	7.69461	1.16427	0.289905	0.726788	0.0551622	7.69461	0.0168379	0.897695	0.979575	-0.179609	7.69461	0.189775	0.666486	0.782342	-0.124447	7.69461	0.0912143	0.764899	0.85658		A0A5F8MQ58	273167	452668	601151	1.48894e+06	489246	101706	645471	714258	433745	492475	407711	535551	277594	251378	398430	1.14779e+06	613142	410061	400672	459736	263191	365999	1.13646e+06	700788
A0A5K1VVQ9	Titin OS=Mus musculus OX=10090 GN=Ttn PE=1 SV=1	Ttn		-0.135669	14.8126	0.676109	0.417612	0.803603	0.280477	14.8126	2.52542	0.122824	0.575034	-0.037844	14.8126	0.0490882	0.826204	0.893424	0.242633	14.8126	2.02425	0.16543	0.297466		A0A5K1VVQ9	3.48273e+07	8.74177e+07	6.72363e+07	8.80549e+07	5.78448e+07	6.90498e+07	9.62519e+07	4.38894e+07	8.19476e+07	5.92865e+07	5.78018e+07	1.05457e+08	7.92355e+07	7.4561e+07	8.92569e+07	6.93898e+07	6.66937e+07	8.59494e+07	7.42874e+07	8.32866e+07	7.55936e+07	5.82012e+07	3.97127e+07	7.79316e+07
A0A668KL51	Isocitrate dehydrogenase [NAD] subunit, mitochondrial OS=Mus musculus OX=10090 GN=Idh3b PE=1 SV=1	Idh3b		0.0785029	9.96897	0.504263	0.483247	0.838919	-0.163399	9.96897	1.9108	0.177322	0.628255	0.298866	9.96897	6.84153	0.0139335	0.0564353	0.135467	9.96897	1.40407	0.245567	0.400041		A0A668KL51	2.97834e+06	2.58796e+06	2.57388e+06	2.37947e+06	2.56801e+06	2.266e+06	2.14663e+06	2.7756e+06	2.30428e+06	2.74501e+06	2.77242e+06	2.33627e+06	2.70375e+06	2.29327e+06	2.45075e+06	2.10623e+06	2.45253e+06	2.9753e+06	3.03598e+06	2.87631e+06	2.86806e+06	3.10657e+06	3.3946e+06	1.97199e+06
A0A668KLB7	Chloride intracellular channel protein OS=Mus musculus OX=10090 GN=Clic5 PE=1 SV=1	Clic5		-0.12818	4.95505	2.01341	0.166466	0.590814	-0.190836	4.95505	3.90345	0.0576721	0.455556	0.0712467	4.95505	0.581356	0.451876	0.622991	-0.11959	4.95505	1.63281	0.211347	0.354646		A0A668KLB7	91324.6	97738.3	92456.8	85125.4	86298.5	78958.8	99112.8	87507.6	75337.3	73875	81474.5	71765.8	76502.3	76801.8	69813.2	56736.9	89275.5	82486	83541	92785.3	80717	76774.5	87746.6	63097.1
A0A668KLV9	A-kinase anchor protein 12 OS=Mus musculus OX=10090 GN=Akap12 PE=1 SV=1	Akap12		0.251366	3.70009	4.44443	0.0436824	0.343981	0.419448	3.70009	10.8037	0.00263383	0.0958867	-0.149265	3.70009	1.46043	0.236525	0.398492	0.270182	3.70009	4.81147	0.0363515	0.0999069		A0A668KLV9	34267.9	29800.5	34973.4	37783.8	36592.5	35481.5	30572.2	27259.8	39161.8	38451	33374.7	37526.8	31565.5	31744.7	29996.6	54147	23032.8	38669.8	35881.6	27962.8	28152.7	30136.6	35252.2	47788.8
A0A6I8MWW4	Deoxyribonuclease OS=Mus musculus OX=10090 GN=Dnase1l1 PE=1 SV=1	Dnase1l1		0.03028	2.01822	0.0292686	0.865336	0.964359	0.400989	2.01822	4.4802	0.0429004	0.402538	0.56367	2.01822	9.49161	0.00446033	0.025936	0.964658	2.01822	27.639	1.20489e-05	0.000258921		A0A6I8MWW4	6993.31	6663.68	10676.7	9842.52	8714.69	10280.3	7795.18	4560.3	7620.1	6821.64	7971.92	11340.2	7260.14	7538.48	6943.01	10007.5	12414.4	15897.4	15445.8	8825.6	8781.91	7897.32	7818.01	22129.2
A0A6I8MX27	L-lactate dehydrogenase OS=Mus musculus OX=10090 GN=Ldhb PE=1 SV=1	Ldhb		0.0407207	10.2479	0.02371	0.878719	0.967284	-0.0463048	10.2479	0.0268261	0.871064	0.972369	0.227078	10.2479	0.689883	0.413161	0.587876	0.180773	10.2479	0.437066	0.513892	0.660694		A0A6I8MX27	4.21004e+06	4.3374e+06	1.52516e+06	2.40843e+06	2.86844e+06	3.0227e+06	2.46627e+06	4.06962e+06	2.44824e+06	2.81922e+06	4.005e+06	2.89531e+06	2.97013e+06	2.47592e+06	3.62283e+06	2.11585e+06	2.60095e+06	4.85993e+06	5.11476e+06	3.16899e+06	3.26233e+06	3.19813e+06	4.99375e+06	1.69084e+06
A0A6Q6PLP7	Protein FAM83C OS=Mus musculus OX=10090 GN=Fam83c PE=3 SV=1	Fam83c		0.197868	1.27687	0.985985	0.328856	0.749351	-0.254291	1.27687	1.42508	0.242146	0.686078	0.657068	1.27687	10.1749	0.00338086	0.0212318	0.402777	1.27687	3.82812	0.0599906	0.14504		A0A6Q6PLP7	5856.25	6087.95	6074	5227.51	5084.6	7761.67	3872.56	5585.47	6721.05	6115.27	5219.13	5896.02	5269.24	4221.22	6159.76	3379.14	7116.61	11584.9	6425.21	7362.84	8808.56	8666.31	11461	3544.69
A0A7N9VR94	AHNAK nucleoprotein 2 OS=Mus musculus OX=10090 GN=Ahnak2 PE=4 SV=1	Ahnak2		0.136545	5.68941	0.436959	0.513872	0.856265	0.286305	5.68941	1.67886	0.205412	0.645281	0.089709	5.68941	0.176315	0.677689	0.788493	0.376014	5.68941	3.10308	0.0888072	0.190182		A0A7N9VR94	116870	109943	120329	197603	140445	69384.1	123913	157093	152567	145469	106931	98895.5	98802	89708.3	101836	236630	143218	125499	131878	130707	108691	123047	165698	233157
A0A7N9VS33	Phosphatidylglycerophosphatase and protein-tyrosine phosphatase 1 OS=Mus musculus OX=10090 GN=Ptpmt1 PE=4 SV=1	Ptpmt1		-0.0203573	3.36878	0.0338435	0.855307	0.964359	-0.0368736	3.36878	0.0971644	0.757467	0.930443	0.237506	3.36878	4.31073	0.0467492	0.126988	0.200632	3.36878	3.07533	0.0899456	0.19164		A0A7N9VS33	27953.1	26036.4	21973.5	27704.1	25513.6	20603.5	24559.2	32403.1	21066.9	25818.4	27811.9	24575.1	25489.7	22483	24826.9	25868.5	26523.8	32510.9	32206	29365.5	29027.6	26878.8	36133.9	23104.2
A0A7N9VS49	NAD kinase 2, mitochondrial (Fragment) OS=Mus musculus OX=10090 GN=Nadk2 PE=4 SV=1	Nadk2		0.0041476	2.41453	0.000865564	0.976729	0.995817	-0.138596	2.41453	0.845451	0.365351	0.776129	0.215978	2.41453	2.19604	0.149043	0.289555	0.077382	2.41453	0.281513	0.59971	0.736843		A0A7N9VS49	13634.8	14283.9	13464.5	14123.2	12813	13406.3	13361.8	14541.4	14479.6	13120.9	14639.8	13623.6	13197.1	11744.1	12410.6	12878.6	19877.9	16955.4	17324.8	11085.1	12443.2	10038.9	19252.7	10079.1
A1BN54	Alpha actinin 1a OS=Mus musculus OX=10090 GN=Actn1 PE=1 SV=1	Actn1	Actn1	-0.0471794	6.59224	0.0297835	0.864228	0.964359	0.179568	6.59224	0.377308	0.544024	0.856796	0.530138	6.59224	3.51903	0.0711669	0.171566	0.709707	6.59224	6.29621	0.0181851	0.0596356		A1BN54	263889	204461	75028.1	183501	216651	177551	229902	267827	87959.1	162845	196939	146049	177166	352350	137367	340385	246113	358138	263087	197780	231372	370077	374239	493022
A2A513	Keratin, type I cytoskeletal 10 OS=Mus musculus OX=10090 GN=Krt10 PE=1 SV=1	Krt10	Krt10	-0.333573	7.74986	0.459918	0.503299	0.850307	0.381397	7.74986	0.525735	0.474497	0.824764	-0.148918	7.74986	0.0855082	0.77215	0.855263	0.232479	7.74986	0.209488	0.650746	0.776045		A2A513	208119	323282	674207	486998	392856	1.37117e+06	398739	454754	246800	337135	446000	1.21259e+06	709116	898430	270289	218198	221004	448973	343401	177768	336842	288187	686408	299332
A2A517	Cytohesin-1 (Fragment) OS=Mus musculus OX=10090 GN=Cyth1 PE=1 SV=1	Cyth1	Cyth1	0.0466313	2.78064	0.22715	0.63718	0.908914	0.0256453	2.78064	0.0601227	0.808011	0.951956	0.202245	2.78064	3.99754	0.0549161	0.142532	0.227891	2.78064	5.07651	0.0319053	0.0911787		A2A517	18312.6	13411.8	22237.2	17792.8	19386.2	18038.1	16704.4	12331.3	16976	16829.2	20210.5	19388.1	13024.1	16275	16796.2	17040.9	17550.8	20278.7	20198.8	16104.7	21352.2	18227.6	21182	18012.3
A2A542	Calcium channel voltage-dependent subunit beta 1 OS=Mus musculus OX=10090 GN=Cacnb1 PE=1 SV=1	Cacnb1	Cacnb1	0.028511	8.5816	0.248267	0.622018	0.901517	-0.0356756	8.5816	0.340128	0.564218	0.863668	0.215809	8.5816	13.3082	0.00101951	0.00868135	0.180134	8.5816	9.2694	0.00488749	0.0224449		A2A542	776278	955616	1.00994e+06	986684	929220	1.02455e+06	1.04269e+06	784392	1.02043e+06	873089	882151	1.09831e+06	964393	1e+06	1.00978e+06	999134	1.17904e+06	1.03528e+06	993396	1.09276e+06	1.18417e+06	1.10533e+06	841602	926173
A2A5J5	Neuralized-like protein 2 OS=Mus musculus OX=10090 GN=Neurl2 PE=1 SV=1	Neurl2	Neurl2	0.179923	3.70921	3.79212	0.0611352	0.390756	0.321219	3.70921	10.5623	0.00289713	0.102256	0.302463	3.70921	10.0371	0.0035734	0.0221324	0.623682	3.70921	42.6371	3.58604e-07	2.42163e-05		A2A5J5	30647.9	23431.2	30496.1	33188.9	33364.5	37688.9	31118.3	21180.5	35450.1	30204.7	30817.3	34603.2	28731.3	29407.9	27538.5	30802.1	39392.6	44982.6	39160.7	32417.5	42583	38969	34475.5	33535.9
A2A841	Band 4.1 OS=Mus musculus OX=10090 GN=Epb41 PE=1 SV=1	Epb41	Epb4.1; Epb41	0.0257069	5.40523	0.0815788	0.777179	0.951024	-0.0671742	5.40523	0.487363	0.49061	0.836468	-0.0146628	5.40523	0.0247658	0.876032	0.92423	-0.081837	5.40523	0.770568	0.387183	0.55293		A2A841	118949	127153	114452	119615	106178	81449	119864	129668	109674	116736	109913	110421	118175	95371.7	112996	141577	110724	107280	104071	106972	108613	105687	117582	95879.3
A2A863	Integrin beta-4 OS=Mus musculus OX=10090 GN=Itgb4 PE=1 SV=1	Itgb4	Itgb4	-0.0807749	3.64472	0.0989663	0.755352	0.94441	0.181583	3.64472	0.437411	0.513655	0.84065	0.0708324	3.64472	0.0711109	0.791635	0.869138	0.252415	3.64472	0.904529	0.34952	0.516467		A2A863	20441.4	32438.5	29982.7	47467.6	26764.5	22490.8	39582.6	29758.5	26884.4	33040.2	25022	34630.6	22907.5	22068.1	33802.8	49571.8	48589.6	27701.1	28101.3	30418.1	22283.8	24602.7	51897.9	55860.1
A2A8U2	Transmembrane protein 201 OS=Mus musculus OX=10090 GN=Tmem201 PE=1 SV=1	Tmem201	Tmem201	-0.00173157	3.3987	0.000466235	0.982919	0.995817	-0.195279	3.3987	5.1854	0.0302555	0.365393	0.476508	3.3987	33.0498	3.06e-06	0.000194573	0.281229	3.3987	11.5107	0.00200052	0.011714		A2A8U2	23596.1	28793.1	23992.5	24379.7	23982.9	21268.1	27700.6	23994.1	25066.5	26843.3	24930	25133.5	22530.3	21336.7	25453.8	22987.9	34727.7	30172.4	33481.4	35680.8	25556.2	34259.2	29230.3	29989
A2A9K7	Connector enhancer of kinase suppressor of Ras 1 OS=Mus musculus OX=10090 GN=Cnksr1 PE=1 SV=1	Cnksr1	Cnksr1	-0.00602748	0.21676	0.0009431	0.975709	0.995817	0.0974019	0.21676	0.21524	0.646119	0.89583	-0.321448	0.21676	2.48486	0.125684	0.256021	-0.224046	0.21676	1.21037	0.280217	0.441319		A2A9K7	3386.57	2486.34	4550.26	4005.72	3935.08	3476.44	3103.07	2586.89	3476.87	2808.28	3559.01	3888.96	3097.76	3436.64	3755.54	2340.77	2143.45	1635.05	2952.93	4658.52	2787.89	2495.16	2965.36	1984.52
A2A9X5	5'(3')-deoxyribonucleotidase, cytosolic type OS=Mus musculus OX=10090 GN=Nt5c PE=1 SV=1	Nt5c	Nt5c	0.18881	1.10056	1.74363	0.196902	0.629868	0.134158	1.10056	0.770228	0.387287	0.78079	-0.174506	1.10056	1.38614	0.248533	0.412472	-0.0403475	1.10056	0.0743025	0.787084	0.870994		A2A9X5	7865.69	6744.79	7652.51	5422.52	7515.64	4951.48	5241.05	5952.92	5419.8	6119.28	5622.86	4673.21	5157.66	5070.09	6344.9	7191.48	5397.92	3858.71	4149.5	4805.46	5704.09	4787.71	3312.53	6294.91
A2AAJ9	Obscurin OS=Mus musculus OX=10090 GN=Obscn PE=1 SV=3	Obscn		0.176866	10.537	4.07497	0.0527582	0.37148	-0.058439	10.537	0.389484	0.5374	0.853263	0.2755	10.537	9.25917	0.0049082	0.0275984	0.217061	10.537	5.74581	0.0231226	0.0718343		A2AAJ9	2.91506e+06	3.74089e+06	3.32547e+06	3.45199e+06	3.23177e+06	4.59007e+06	4.1657e+06	3.35114e+06	3.80741e+06	3.99831e+06	3.07595e+06	4.2052e+06	4.03998e+06	3.40478e+06	4.81574e+06	3.79613e+06	3.8069e+06	3.55258e+06	4.40596e+06	4.96409e+06	3.9157e+06	4.12317e+06	3.62765e+06	3.57026e+06
A2ABU4	Myomesin-3 OS=Mus musculus OX=10090 GN=Myom3 PE=1 SV=1	Myom3	Myom3	0.0355064	3.94344	0.0209967	0.885802	0.969311	-0.0751951	3.94344	0.0823987	0.776137	0.938237	0.298277	3.94344	1.38698	0.2486	0.412472	0.223082	3.94344	0.775518	0.385839	0.551637		A2ABU4	45025.6	50709.7	26302.2	24058.5	31967.3	32072	37775.3	62285	32855.3	54688.6	38210.6	37789.6	30309.5	22104.6	37930.8	30751.1	34590.6	49968.9	60880.5	37718.5	28402.9	41531.6	72383.5	35724
A2ADH1	Dolichyl-diphosphooligosaccharide--protein glycosyltransferase subunit MAGT1 OS=Mus musculus OX=10090 GN=Magt1 PE=1 SV=1	Magt1	Magt1	-0.0136942	4.54078	0.0466463	0.830502	0.963612	-0.0222229	4.54078	0.107485	0.745357	0.925067	0.068177	4.54078	1.08013	0.30717	0.478327	0.0459541	4.54078	0.49059	0.48919	0.642701		A2ADH1	54249.8	76865.9	66260.1	63807.1	58628.8	53817.9	56636.3	49589	57129.5	60099.1	56972.6	65996.6	61405.9	63006.9	62065.6	64752.3	67752.1	55774	60979	62884.6	64200.2	64523.7	51433.9	57980.8
A2AEX8	Four and a half LIM domains protein 1 OS=Mus musculus OX=10090 GN=Fhl1 PE=1 SV=1	Fhl1	Fhl1	-0.0500326	11.1168	0.0361645	0.850534	0.964359	-0.25657	11.1168	0.831088	0.369659	0.776129	0.145461	11.1168	0.285836	0.597077	0.733075	-0.111109	11.1168	0.166144	0.686629	0.804483		A2AEX8	7.64063e+06	8.07956e+06	3.86898e+06	4.58903e+06	5.77402e+06	4.61869e+06	4.37995e+06	1.00356e+07	4.0524e+06	6.04511e+06	7.03294e+06	4.67836e+06	4.8735e+06	4.85074e+06	6.69445e+06	4.77219e+06	4.90763e+06	6.50851e+06	7.53852e+06	6.34356e+06	4.60544e+06	5.98428e+06	1.07917e+07	3.94327e+06
A2AG30	DnaJ homolog subfamily B member 5 OS=Mus musculus OX=10090 GN=Dnajb5 PE=1 SV=1	Dnajb5	Dnajb5	0.0544184	5.46513	1.09743	0.303397	0.73494	0.107071	5.46513	3.71687	0.0636079	0.46995	0.33388	5.46513	38.6725	8.38e-07	8.16e-05	0.44095	5.46513	67.4529	4.33545e-09	7.26043e-07		A2AG30	90570.3	97696.4	118959	109188	108113	110730	103859	82787.2	106330	102646	103420	117137	100633	100602	101893	107729	127791	123846	136623	121752	140552	116683	128622	124649
A2AGT5	Cytoskeleton-associated protein 5 OS=Mus musculus OX=10090 GN=Ckap5 PE=1 SV=1	Ckap5	Ckap5	-0.0806711	4.68284	1.08663	0.305744	0.738486	-0.0872596	4.68284	1.11243	0.300175	0.724342	0.0306904	4.68284	0.146875	0.704306	0.807862	-0.0565692	4.68284	0.498305	0.485821	0.640285		A2AGT5	57018.7	65738.2	71320.3	68096.7	63354.8	59770.7	82106.5	69074.9	64535.1	72239.5	73791.5	68765	61570	67372.4	69727	66035.8	65697.3	63438.5	64406.5	73861.2	64488.9	59179.3	77013.1	66004.3
A2AHJ7	Diacylglycerol kinase OS=Mus musculus OX=10090 GN=Dgkz PE=1 SV=1	Dgkz	Dgkz	0.0470748	-0.105829	0.0520118	0.821183	0.963031	-0.117874	-0.105829	0.285553	0.597116	0.875631	0.366982	-0.105829	2.96095	0.0958439	0.21243	0.249108	-0.105829	1.36348	0.25235	0.406608		A2AHJ7	1680.4	2588.71	2176.9	2817.01	2061.47	1959.75	1735.95	2870.33	2008.89	2578.35	2421.14	2691.49	2163.47	667.165	2797.26	2526.75	2027.04	3272.15	2482.33	3088.54	3070.89	3529.35	3391.21	2285.73
A2AI89	Phosphorylase b kinase regulatory subunit OS=Mus musculus OX=10090 GN=Phka1 PE=1 SV=1	Phka1	Phka1	0.0621907	10.4876	0.658	0.423808	0.807706	-0.0627065	10.4876	0.585339	0.450346	0.818367	0.0825898	10.4876	1.08441	0.306231	0.4775	0.0198833	10.4876	0.0627989	0.803875	0.881273		A2AI89	2.8238e+06	4.25455e+06	3.89042e+06	4.18287e+06	3.57623e+06	3.98091e+06	3.61906e+06	2.91484e+06	4.35037e+06	3.50771e+06	3.74429e+06	4.18691e+06	4.04109e+06	3.62129e+06	4.24768e+06	3.90346e+06	4.16869e+06	3.51029e+06	3.28479e+06	4.68753e+06	3.7825e+06	3.78607e+06	2.82592e+06	3.18736e+06
A2AJ88	Patatin-like phospholipase domain-containing protein 7 OS=Mus musculus OX=10090 GN=Pnpla7 PE=1 SV=1	Pnpla7	Pnpla7	0.0512518	4.44594	0.443368	0.51071	0.856265	-0.24621	4.44594	8.94249	0.0055984	0.141452	0.138217	4.44594	3.01502	0.0930022	0.208591	-0.107994	4.44594	1.83388	0.186023	0.323161		A2AJ88	52917.5	52739.6	56984.9	59307.7	54414.1	55274	60024	56629.6	55829	56630	60495.9	65134.7	61196.3	53556.8	61486.4	65060	66955.8	48390.5	51220.5	64589.7	56604.7	71025.1	60109.9	51256
A2AJQ0	[Pyruvate dehydrogenase [acetyl-transferring]]-phosphatase 1, mitochondrial OS=Mus musculus OX=10090 GN=Pdp1 PE=1 SV=2	Pdp1	Pdp1	0.0111271	7.15877	0.0132951	0.90899	0.975155	-0.101534	7.15877	0.96844	0.333127	0.750506	0.285245	7.15877	8.17717	0.00774063	0.0379775	0.18371	7.15877	3.38976	0.0757492	0.168839		A2AJQ0	392246	412794	367831	340780	374081	338260	287874	404961	356756	340577	364894	347231	341853	326477	325458	294350	375324	409157	414248	369370	410091	395954	507652	330204
A2AKD7	Alpha-1-syntrophin OS=Mus musculus OX=10090 GN=Snta1 PE=1 SV=1	Snta1	Snta1	-0.0202076	8.4918	0.0931308	0.762392	0.944809	-0.291888	8.4918	16.9733	0.000284235	0.0216363	0.180695	8.4918	6.965	0.0131796	0.0550214	-0.111193	8.4918	2.62668	0.115796	0.228679		A2AKD7	836364	887509	1.04939e+06	943878	892315	781987	1.06728e+06	864641	892768	978068	941955	966713	994992	1.01167e+06	1.01697e+06	910880	1.05856e+06	795388	809112	1.22606e+06	926096	991239	895080	811486
A2AKU9	ATP synthase subunit gamma OS=Mus musculus OX=10090 GN=Atp5c1 PE=1 SV=1	Atp5c1	Atp5c1	0.0860371	10.5116	0.392274	0.535956	0.85739	-0.211435	10.5116	2.07137	0.160686	0.610117	0.368956	10.5116	6.75393	0.0144969	0.0578953	0.157521	10.5116	1.2298	0.276466	0.437465		A2AKU9	3.98617e+06	4.45684e+06	3.02799e+06	3.07185e+06	3.52493e+06	3.27515e+06	3.35651e+06	4.12176e+06	3.20406e+06	3.85613e+06	3.63322e+06	3.53714e+06	4.03583e+06	3.15857e+06	3.99813e+06	3.06792e+06	3.6953e+06	4.09343e+06	4.94779e+06	3.97632e+06	4.06869e+06	4.47841e+06	5.45039e+06	2.95401e+06
A2AL79	Aspartyl/asparaginyl beta-hydroxylase OS=Mus musculus OX=10090 GN=Asph PE=1 SV=1	Asph	Asph	-0.0108879	6.82254	0.0111587	0.916592	0.976869	-0.184214	6.82254	2.79304	0.105324	0.548907	-0.0607857	6.82254	0.324283	0.573385	0.717303	-0.245	6.82254	5.24728	0.02936	0.0857586		A2AL79	292352	380283	328331	251751	316319	378612	262428	313546	342351	253414	350475	340348	285769	351752	320961	278539	305893	261426	229341	274758	283965	337141	167494	241310
A2AL85	Aspartyl/asparaginyl beta-hydroxylase OS=Mus musculus OX=10090 GN=Asph PE=1 SV=1	Asph	Asph	-0.00801813	6.00968	0.0116613	0.914742	0.976869	0.00537335	6.00968	0.00458253	0.946489	0.990776	0.159116	6.00968	4.29453	0.0471367	0.127594	0.164489	6.00968	4.5897	0.0406013	0.107913		A2AL85	150116	188340	146286	162553	142668	162309	168425	175850	165529	165881	164048	148538	157405	167185	150369	171414	162529	179566	176783	192607	190068	199370	152862	166067
A2AMH4	Choline transporter-like protein 1 OS=Mus musculus OX=10090 GN=Slc44a1 PE=1 SV=1	Slc44a1	Slc44a1	-0.0149285	0.130499	0.0048537	0.944931	0.987903	-0.132994	0.130499	0.337099	0.565948	0.863941	0.226789	0.130499	1.04853	0.314226	0.485447	0.0937957	0.130499	0.179086	0.67525	0.795978		A2AMH4	2678.66	1523.83	2590.68	3591.67	2542.55	1514.28	3324.97	2960.08	2932.58	3392.44	2743	3095.54	1680.19	2639.94	2569.84	3983.52	3109.99	2024.63	2070.27	4538.04	1625.08	2340.81	3290.15	3672.91
A2AMM0	Caveolae-associated protein 4 OS=Mus musculus OX=10090 GN=Cavin4 PE=1 SV=1	Cavin4	Murc; Cavin4	-0.0322936	7.54016	0.278976	0.601351	0.890865	-0.0870004	7.54016	1.77145	0.193468	0.636522	0.0926144	7.54016	2.14429	0.15375	0.295049	0.00561398	7.54016	0.00786973	0.929915	0.955397		A2AMM0	447468	518543	506765	471916	457985	400445	474760	520806	495669	456104	475215	522281	478930	500885	501962	511994	562516	481700	467394	507486	537277	526548	454901	449989
A2AMS3	Galactose-1-phosphate uridylyltransferase OS=Mus musculus OX=10090 GN=Galt PE=1 SV=1	Galt	Galt	-0.123628	2.3751	1.15741	0.290784	0.727912	-0.130387	2.3751	1.12671	0.29715	0.722386	0.32696	2.3751	7.58141	0.010024	0.045699	0.196573	2.3751	2.73845	0.108635	0.219014		A2AMS3	9722.41	14747.4	13440.8	13982.2	13254.9	15301.7	12237.7	11964.7	11216.5	9774.13	13136.9	11088.1	10497.8	14457.3	13002.4	10191.2	15525.2	13524	18170.2	13622.9	17793	16535.3	18233.8	11504.1
A2AMZ4	NADH dehydrogenase [ubiquinone] 1 alpha subcomplex assembly factor 8 OS=Mus musculus OX=10090 GN=Ndufaf8 PE=1 SV=1	Ndufaf8	1810043H04Rik; Ndufaf8	-0.0540553	0.546071	0.154654	0.696974	0.934425	0.223406	0.546071	2.30809	0.139421	0.587064	-0.298522	0.546071	4.37327	0.0452858	0.125284	-0.0751162	0.546071	0.278378	0.601739	0.738431		A2AMZ4	4809.94	5170.87	5896.25	4221.9	4808.4	4852.58	3151.54	3985.73	4263.63	2782.08	4561.4	3900.39	3895.69	3172.64	3259.48	2823.2	4080.19	4568.56	3694.33	2597.59	3698.07	2647.84	3367.53	3380.79
A2AN08	E3 ubiquitin-protein ligase UBR4 OS=Mus musculus OX=10090 GN=Ubr4 PE=1 SV=1	Ubr4	Ubr4	0.231191	5.87467	6.15649	0.0190707	0.252962	-0.0269385	5.87467	0.073217	0.788606	0.944744	0.31263	5.87467	10.5487	0.00291281	0.0191544	0.285692	5.87467	8.80828	0.00592198	0.0257816		A2AN08	109902	143559	146597	140172	128597	169943	164449	117036	161951	170470	123477	141704	151541	127694	183459	166654	169400	140423	172596	180963	166501	169418	154595	153890
A2AQ17	Complex I intermediate-associated protein 30, mitochondrial OS=Mus musculus OX=10090 GN=Ndufaf1 PE=1 SV=1	Ndufaf1	Ndufaf1	0.331202	4.02513	11.4151	0.00207562	0.114865	-0.0183596	4.02513	0.0307613	0.861981	0.966943	0.38792	4.02513	14.6913	0.00062065	0.00607423	0.36956	4.02513	13.3334	0.00101014	0.00720871		A2AQ17	47216.2	30316	40153.5	34718.4	43043.9	51524.8	41848	34146.6	39764.7	45119.7	37741.5	36739.4	42363.5	36186.9	42715	40925.6	43960	47441.2	53396.7	39636.7	48670.9	49863.8	55087.7	35629.3
A2AQN4	Propionate--CoA ligase OS=Mus musculus OX=10090 GN=Acss2 PE=1 SV=1	Acss2	Acss2	-0.474069	3.79498	6.67269	0.0150543	0.247022	-0.254608	3.79498	1.68936	0.203842	0.645281	-0.259273	3.79498	1.86131	0.182886	0.332423	-0.51388	3.79498	7.25506	0.0115886	0.0420672		A2AQN4	34258.6	70007.4	38322.7	42895.4	32526.9	24121.1	39695.4	73951.9	34713.3	29906.5	40459.2	31156.4	34739.9	28009.9	34954.4	29295.3	28513.8	35398.4	36874.3	36293.2	31225.3	43865	41928.2	16066.3
A2ASS6	Titin OS=Mus musculus OX=10090 GN=Ttn PE=1 SV=1	Ttn	Ttn	0.0801521	4.89971	0.191532	0.664877	0.922236	0.174552	4.89971	0.794435	0.380076	0.777485	-0.0254982	4.89971	0.0180861	0.893946	0.934106	0.149053	4.89971	0.619434	0.437624	0.597776		A2ASS6	35877.5	90633.3	55162.1	78634	60939	87968.1	101920	46911.5	78235	61351.1	60086.7	116156	98564	77949.4	110665	103849	71749.5	84766.9	74131	74698.3	81782.8	62767.4	43804.8	75080.6
A2AUC9	Kelch-like protein 41 OS=Mus musculus OX=10090 GN=Klhl41 PE=1 SV=1	Klhl41	Kbtbd10; Klhl41	0.157952	10.4932	6.05871	0.0199595	0.256222	0.0367227	10.4932	0.286691	0.59639	0.875589	0.163095	10.4932	6.044	0.020097	0.0721196	0.199817	10.4932	9.0749	0.00529781	0.0236378		A2AUC9	4.1518e+06	2.96311e+06	4.11553e+06	3.71763e+06	3.85143e+06	4.36478e+06	3.57617e+06	3.14219e+06	3.62633e+06	3.34026e+06	3.83434e+06	3.61567e+06	3.73566e+06	3.67619e+06	3.86402e+06	3.75222e+06	3.61717e+06	3.78232e+06	3.93256e+06	3.87299e+06	3.99395e+06	4.03048e+06	3.98964e+06	3.5797e+06
A2AUM6	Signal recognition particle 14 kDa protein OS=Mus musculus OX=10090 GN=Srp14 PE=1 SV=1	Srp14	Srp14	0.118358	2.82451	1.60978	0.21451	0.65	0.306513	2.82451	9.43206	0.0045707	0.127573	0.0328815	2.82451	0.116046	0.735794	0.830674	0.339394	2.82451	12.3947	0.00142984	0.00923333		A2AUM6	17299.4	17892.8	19949.7	17102.7	18635.5	18279.6	18160.4	17027.1	19305.7	18436.8	16226.5	17492.8	17697.9	17196	18842.3	18432.1	18872.6	23463.6	24575.6	18564.3	24775.8	17453	19617.1	19273.2
A2AVJ7	Ribosome-binding protein 1 OS=Mus musculus OX=10090 GN=Rrbp1 PE=1 SV=1	Rrbp1	Rrbp1	0.37981	4.8542	10.7514	0.00268861	0.120445	0.499935	4.8542	16.2656	0.000360411	0.024469	0.0990121	4.8542	0.684795	0.41463	0.589112	0.598947	4.8542	25.0785	2.41826e-05	0.000438758		A2AVJ7	77962.6	53672.6	67597.1	65578	77918.3	82608.3	77701.3	66757.8	95600.4	86257.1	55593.1	60641.8	75090.6	66522.7	66237.5	82521	60374.3	72389.7	98729.9	60312.9	85465.7	71225.6	70803.6	125744
A2BE93	Protein SET (Fragment) OS=Mus musculus OX=10090 GN=Set PE=1 SV=1	Set	Set	0.103153	3.37265	1.35341	0.25407	0.694476	0.03222	3.37265	0.115554	0.736333	0.923377	-0.051903	3.37265	0.319592	0.576157	0.719695	-0.019683	3.37265	0.0459866	0.831686	0.89742		A2BE93	28065.2	22282.1	28409.9	27132.2	26850.7	29710.5	29597.6	27951.9	29950.5	30475	25333.1	29062.3	27009.6	32602	29390.6	28099.7	24217.4	24061.7	27276.8	25874	24354.6	26029.5	26811.1	32346.2
A2BGI8	Peptidyl-prolyl cis-trans isomerase (Fragment) OS=Mus musculus OX=10090 GN=Ppih PE=1 SV=1	Ppih	Ppih	0.0969185	3.6275	1.71502	0.200512	0.6324	0.00799919	3.6275	0.0102249	0.920146	0.988412	0.202149	3.6275	6.98113	0.0130844	0.0550214	0.210148	3.6275	7.54497	0.0101856	0.0383029		A2BGI8	33636.5	25215.6	37343.3	34779.7	27974.5	29500.8	30625.6	25538.2	29766.1	30261.3	28809.6	33502.2	31918.5	31180.8	35941.5	33201	36788.4	33360.3	28367.5	32707.7	35414.2	33464.1	31830	35555.5
A2CEK3	Phosphoglucomutase-1 OS=Mus musculus OX=10090 GN=Pgm1 PE=1 SV=1	Pgm1	Pgm2	-0.0175227	2.1287	0.00973061	0.922093	0.980739	0.213461	2.1287	1.26202	0.27039	0.708729	-0.374812	2.1287	4.11928	0.0515661	0.136495	-0.161351	2.1287	0.767688	0.388061	0.553119		A2CEK3	10246.5	12690.1	14592.7	13183.9	15068.1	15268	12230.8	9750.56	14564.7	9126	12475.7	13703.5	10757.8	15078.1	11248.2	12392.1	8221.48	11919.9	10912.2	5867.78	8438.81	12780.6	11643.7	7835.76
A2CF65	C-type lectin domain family 10 member A (Fragment) OS=Mus musculus OX=10090 GN=Clec10a PE=1 SV=1	Clec10a	Clec10a	0.108083	4.32754	0.175341	0.678548	0.930765	0.748202	4.32754	7.27267	0.0116286	0.20681	-0.385921	4.32754	2.06832	0.161284	0.303955	0.362282	4.32754	1.84458	0.185076	0.322407		A2CF65	46613.3	45653.7	47751.6	55304.3	47448.2	54702.7	67015.2	45073.9	55506.9	66477.6	36996.8	52151.8	49585.2	71238.8	44548.8	70567.5	34645.6	26169.5	41625.2	35209.1	45521.8	44737.1	37648.5	111743
A2CG35	Ras-related protein Rab-12 OS=Mus musculus OX=10090 GN=Rab12 PE=1 SV=1	Rab12	Rab12	-0.0204907	5.57427	0.0704306	0.792569	0.955343	-0.116212	5.57427	1.98171	0.169732	0.622841	-0.0177764	5.57427	0.0494599	0.825549	0.8931	-0.133988	5.57427	2.80395	0.104676	0.212224		A2CG35	130870	104900	133560	137972	123008	111894	141208	112441	125396	126371	147072	124694	120888	159861	141520	124276	138568	118787	109922	140296	128936	122549	114580	98870.6
A3KFX0	Cytosolic 5'-nucleotidase 1A OS=Mus musculus OX=10090 GN=Nt5c1a PE=1 SV=1	Nt5c1a	Nt5c1a	0.0299936	4.31624	0.0507249	0.82337	0.963347	0.44885	4.31624	9.89954	0.00377752	0.118614	-0.364789	4.31624	6.94532	0.0132967	0.0551549	0.0840607	4.31624	0.372304	0.546455	0.688412		A3KFX0	34797.6	54441.6	68795	78185.8	46665	75816.1	48768.7	37053.6	56842.5	35945.4	52302.9	55418.1	59722.3	55839.2	64439	67385.5	43331.2	71322.4	50784.2	38188.7	55569.4	41791.5	31576.2	41246.3
A3KG59	Peptidase M20 domain-containing protein 2 OS=Mus musculus OX=10090 GN=Pm20d2 PE=1 SV=1	Pm20d2	Pm20d2	-0.167417	4.00419	2.44045	0.12898	0.529347	-0.370366	4.00419	10.4276	0.00305634	0.105172	0.0362807	4.00419	0.10709	0.745808	0.837492	-0.334085	4.00419	9.00875	0.00544573	0.024175		A3KG59	38667	51248.4	38339.1	42915.3	48517.3	42382.8	52315.3	46996.5	44033.7	36380.2	52535.5	35687.5	38595.5	52572	40497.7	32222.2	52715.9	38446.5	41152	49779.3	36853.3	36093.1	43907.1	31110.8
A3KMP2	Tetratricopeptide repeat protein 38 OS=Mus musculus OX=10090 GN=Ttc38 PE=1 SV=2	Ttc38	Ttc38	-0.0226991	2.92435	0.0343545	0.854232	0.964359	0.0564751	2.92435	0.186051	0.669381	0.905557	-0.144918	2.92435	1.30344	0.262832	0.429255	-0.0884431	2.92435	0.486035	0.491197	0.645001		A3KMP2	24099.6	26048.1	16287.8	20282.9	25622	19768.7	19851.1	28411.6	21167.6	17923.7	21360.4	17970.6	20357.7	19878.2	15910	17629.3	18555.1	21810.9	19365.2	18808.5	20565.7	17930.8	20937.9	19304.3
A6H611	Mitochondrial intermediate peptidase OS=Mus musculus OX=10090 GN=Mipep PE=1 SV=1	Mipep	Mipep	0.0395523	2.89691	0.150836	0.700546	0.935294	0.0216505	2.89691	0.0395523	0.843732	0.961286	0.262298	2.89691	6.20856	0.0186151	0.0689693	0.283949	2.89691	7.27651	0.0114677	0.0418096		A6H611	17064.5	14826.4	19573.6	21485.7	20940.5	16012.9	16909.6	18538	23946.9	15953.2	18838.9	18108.6	15499.9	17944.6	16484.6	18895.5	20892.2	26783	22392.8	19952.7	21809.9	23247.6	23158.4	16882.2
A6H630	Damage-control phosphatase ARMT1 OS=Mus musculus OX=10090 GN=Armt1 PE=1 SV=1	Armt1	1700052N19Rik; Armt1	-0.013465	7.71015	0.0370369	0.848718	0.964359	-0.0216346	7.71015	0.0836607	0.774433	0.938138	-0.049322	7.71015	0.463434	0.501368	0.66426	-0.0709565	7.71015	0.958793	0.335508	0.503161		A6H630	611853	584455	661188	609190	657474	496160	488926	511806	619326	500370	569587	544140	542316	685402	470170	525207	632516	574505	459432	515928	544780	552930	442374	465985
A6H644	Protein phosphatase 1 regulatory subunit OS=Mus musculus OX=10090 GN=Ppp1r12b PE=1 SV=1	Ppp1r12b	Ppp1r12b	0.262658	6.94326	6.32721	0.0176208	0.251577	0.0103118	6.94326	0.00854495	0.926979	0.988412	0.468356	6.94326	18.8561	0.000154063	0.00237427	0.478668	6.94326	19.6949	0.000118276	0.00153943		A6H644	331135	255636	294336	255528	261188	265616	268450	283551	314539	371938	265927	263995	323824	271562	350837	258396	355088	361757	445923	354559	392186	395033	371152	246461
A6ZI47	Fructose-bisphosphate aldolase OS=Mus musculus OX=10090 GN=Aldoart2 PE=1 SV=1	Aldoart2	Aldoart2	0.157913	3.36463	2.0987	0.158043	0.576623	-0.092907	3.36463	0.635861	0.431629	0.809864	0.172043	3.36463	2.33096	0.137548	0.273571	0.0791356	3.36463	0.492691	0.488268	0.642398		A6ZI47	26119.6	15788	33342.1	24040.2	30047.2	29673.6	32222.4	20261.9	29026.1	25273.5	26554.9	27339.2	30417.7	28986.1	26015.2	26924.6	30297.9	25947.4	26042.4	25090.2	24741.1	19535.6	30144.1	24174.6
A8DUK4	Beta-globin OS=Mus musculus OX=10090 GN=Hbb-bs PE=1 SV=1	Hbb-bs	Beta-s; Hbb-bs; Hbb-bt; Hbb-b1	0.374842	13.1637	1.17165	0.288379	0.725134	-0.155256	13.1637	0.176285	0.677819	0.905557	-0.396696	13.1637	1.21696	0.279433	0.445957	-0.551952	13.1637	2.34361	0.13712	0.258487		A8DUK4	4.67394e+07	2.44145e+07	2.57733e+07	4.26157e+07	3.48962e+07	8.45285e+06	3.65331e+07	2.60998e+07	2.5271e+07	2.71461e+07	2.23299e+07	2.61022e+07	3.02567e+07	6.15398e+06	1.6745e+07	7.11871e+07	1.20572e+07	1.72215e+07	1.97509e+07	1.95906e+07	1.22943e+07	1.43581e+07	3.4335e+07	2.39026e+07
B0QZL1	2-phospho-D-glycerate hydro-lyase (Fragment) OS=Mus musculus OX=10090 GN=Eno1 PE=1 SV=1	Eno1	Eno1	-0.226707	6.33821	7.11836	0.0123044	0.240925	-0.165604	6.33821	3.32507	0.0784486	0.4934	-0.208801	6.33821	5.61856	0.024563	0.0816166	-0.374405	6.33821	17.985	0.00020384	0.00233811		B0QZL1	197271	284403	240599	237644	230019	205824	266581	207494	190406	170172	247133	280069	203400	241882	236675	213114	203953	218045	145646	236940	152891	209716	149681	179208
B1AQF4	Dual specificity protein phosphatase OS=Mus musculus OX=10090 GN=Dusp3 PE=1 SV=1	Dusp3	Dusp3	0.0317216	8.05521	0.463008	0.501564	0.850154	0.0218315	8.05521	0.191893	0.664559	0.905557	0.00990611	8.05521	0.0421499	0.838754	0.902433	0.0317376	8.05521	0.432789	0.515759	0.662366		B1AQF4	713597	709127	825977	756686	754047	770268	649119	612658	692664	661404	710397	682592	659148	768281	639141	709920	706684	681645	662997	689469	736550	685490	576949	694832
B1AQW2	Microtubule-associated protein OS=Mus musculus OX=10090 GN=Mapt PE=1 SV=1	Mapt	Mapt	0.0945796	4.31161	1.19928	0.282387	0.719428	0.16948	4.31161	3.36841	0.0766281	0.492301	0.216677	4.31161	5.89002	0.0216013	0.0754622	0.386157	4.31161	18.7187	0.000160962	0.00200166		B1AQW2	53346.5	46325.4	58318.4	46643	45639.7	53952.6	33301.6	52802.6	51834	50120.5	55249.3	45007.5	48676.9	44487.2	47019.6	40853.2	52311.2	65736.8	56917.9	51960.2	59201.5	57343.6	48139.6	55644.9
B1ARB3	Platelet endothelial cell adhesion molecule OS=Mus musculus OX=10090 GN=Pecam1 PE=1 SV=1	Pecam1	Pecam1	0.00480939	3.29753	0.00140743	0.970328	0.993667	-0.195116	3.29753	2.02513	0.165278	0.615078	-0.133054	3.29753	1.00296	0.324796	0.498404	-0.32817	3.29753	6.07193	0.0198367	0.0638026		B1ARB3	26813.9	31138.6	22667.9	24532.9	27821.6	27300.2	31560.9	32666.4	20611.2	29524.1	30044.4	28942.5	25086.2	25570.5	31245.9	31275.6	30899.9	25654	27642.3	30159.1	21111	24173.7	22257.7	17305.3
B1AU25	Apoptosis-inducing factor 1, mitochondrial OS=Mus musculus OX=10090 GN=Aifm1 PE=1 SV=1	Aifm1	Aifm1	0.0908606	7.99751	0.723385	0.401933	0.792721	-0.221269	7.99751	3.75074	0.0624813	0.4688	0.38806	7.99751	12.3542	0.00145174	0.0112555	0.16679	7.99751	2.28004	0.141758	0.264363		B1AU25	687261	639010	574238	581186	593221	650300	654034	678837	566235	685403	640912	622183	659291	549074	674544	540453	705953	715050	801155	757908	706803	810312	890741	532634
B1AUN2	Eukaryotic translation initiation factor 2B, subunit 3 OS=Mus musculus OX=10090 GN=Eif2b3 PE=1 SV=1	Eif2b3	Eif2b3	0.116812	1.9218	0.988429	0.328267	0.749351	0.133685	1.9218	1.13279	0.295874	0.722386	0.11979	1.9218	0.971948	0.332267	0.505239	0.253474	1.9218	4.35672	0.0456681	0.118144		B1AUN2	9644.87	7613.85	12890	8139.9	9204.5	10563.5	9346.04	9349.96	12417.6	9340.81	9786.89	8426.16	9263.86	10051.3	9247.57	9144.83	8897.57	11494.2	9461.43	8455.1	9943.59	9251.01	9708.81	8568.63
B1AV77	Aldehyde dehydrogenase OS=Mus musculus OX=10090 GN=Aldh3a2 PE=1 SV=1	Aldh3a2	Aldh3a2	0.20913	3.95298	2.91856	0.0981414	0.469177	0.0799953	3.95298	0.373963	0.545568	0.857078	0.311309	3.95298	6.05878	0.0199589	0.071829	0.391304	3.95298	9.57376	0.0043128	0.0204025		B1AV77	39156.1	27328.9	34006	37770.9	38470.2	37053.4	41632.8	39973	37943.4	44607.4	37823.7	33136.6	32876.3	33727.9	39097.1	48554.8	45550.9	47522.5	42556.2	43447.6	41378.4	33214.3	53239.8	54790.2
B1B0C7	Basement membrane-specific heparan sulfate proteoglycan core protein OS=Mus musculus OX=10090 GN=Hspg2 PE=1 SV=1	Hspg2	Hspg2	0.242851	6.86635	11.6911	0.00186674	0.114372	0.147104	6.86635	3.75631	0.0622981	0.4688	0.332818	6.86635	20.5781	9e-05	0.00171303	0.479923	6.86635	42.7839	3.47832e-07	2.42163e-05		B1B0C7	343916	266444	283588	236820	262663	288402	270845	261591	250230	302016	252201	291569	346974	243335	305018	288299	320254	342539	340420	347761	331712	309849	298191	348557
B1B1D8	39S ribosomal protein L2, mitochondrial OS=Mus musculus OX=10090 GN=Mrpl2 PE=1 SV=1	Mrpl2	Mrpl2	0.399323	1.35527	8.24676	0.00751317	0.197535	-0.173958	1.35527	1.37436	0.250509	0.694352	0.990518	1.35527	47.3324	1.39e-07	2.69e-05	0.816559	1.35527	32.2755	3.69881e-06	0.000122256		B1B1D8	3921.43	5556.81	5045.69	3948.88	5338.07	6089.36	4182.19	5038.42	6311.04	7354.05	5253.79	4899.63	6019.57	3211.87	6473.46	5438.55	8443.02	7750.19	10093.5	8792.15	7574.19	7056.47	10075.3	5695.18
B1H3M0	OXR1 short isoform C7C OS=Mus musculus OX=10090 GN=Oxr1 PE=1 SV=1	Oxr1	Oxr1	-0.0811652	4.19602	1.55885	0.221719	0.654474	-0.00646266	4.19602	0.00864886	0.926537	0.988412	0.0509072	4.19602	0.572853	0.455171	0.624704	0.0444445	4.19602	0.436598	0.513931	0.660694		B1H3M0	43275.5	46348.6	52098.1	53008.7	44608.4	49187.8	45378	49272.6	47495.3	46341.3	53237.7	47958.2	43146.9	49673.1	37692.7	48982.4	55089.7	44281.1	50532.4	44216.4	52558.5	52120.8	48319.5	48099.6
B2KGA7	Protein archease OS=Mus musculus OX=10090 GN=Zbtb8os PE=1 SV=1	Zbtb8os	Zbtb8os	0.0533426	5.27719	0.430097	0.517059	0.856265	-0.0624666	5.27719	0.516066	0.478215	0.826187	-0.038517	5.27719	0.209176	0.650788	0.77198	-0.100984	5.27719	1.43619	0.240361	0.393602		B2KGA7	114180	94164.2	110948	93270.3	125539	107166	103262	113472	117358	107617	120877	100037	96844.5	112219	85459.8	94498.8	103423	97240.2	94414.4	100315	100940	108168	86151.8	93839
B2M1R6	Heterogeneous nuclear ribonucleoprotein K OS=Mus musculus OX=10090 GN=Hnrnpk PE=1 SV=1	Hnrnpk	Hnrnpk	0.0943158	7.73294	1.7022	0.202156	0.632785	-0.0863933	7.73294	1.24975	0.272683	0.70875	0.167766	7.73294	5.03784	0.0325149	0.100316	0.081373	7.73294	1.18414	0.285385	0.447216		B2M1R6	574920	487462	547492	524996	542141	588669	579679	579569	556982	608089	545348	505414	517484	566623	535175	530663	521980	562094	563511	588876	500338	649587	575242	564381
B2RQK7	Synaptopodin 2-like protein OS=Mus musculus OX=10090 GN=Synpo2l PE=1 SV=1	Synpo2l	Synpo2l	0.139055	7.58047	2.3723	0.134237	0.538651	-0.0556788	7.58047	0.332911	0.568357	0.863941	0.239392	7.58047	6.58157	0.0156793	0.061831	0.183714	7.58047	3.87456	0.0585491	0.142535		B2RQK7	452308	568132	452110	446389	459496	394759	349178	534454	559024	551060	475981	497075	524093	443516	550032	487205	538780	453343	565186	587401	532474	544457	482025	435219
B2RRE7	OTU domain-containing protein 4 OS=Mus musculus OX=10090 GN=Otud4 PE=1 SV=1	Otud4	Otud4	0.184497	1.73133	1.52063	0.227327	0.656062	0.0602407	1.73133	0.141982	0.709034	0.914659	0.355468	1.73133	5.28818	0.0287841	0.0921092	0.415708	1.73133	7.2326	0.0116936	0.0423872		B2RRE7	8544.21	7232.81	8209.68	8576.94	7842.31	4690.93	5430.81	8992.5	10793.6	9864.52	6847.86	8208.58	7739.13	7543.1	8203.36	8641.19	11270	10003	8712.28	14301.4	8482.81	9097.51	9110.7	8462.52
B2RVX0	Leucine rich repeat containing 30 OS=Mus musculus OX=10090 GN=Lrrc30 PE=2 SV=1	Lrrc30	Lrrc30	0.0470295	0.509722	0.0810556	0.777875	0.951024	-0.219984	0.509722	1.55181	0.222739	0.667131	0.532801	0.509722	9.74129	0.00402797	0.0237518	0.312817	0.509722	3.35796	0.0770626	0.171159		B2RVX0	2247.14	2225.71	3920.13	3314.96	2374.86	3897.46	3765.38	2086.86	2409.81	3834.22	4125.91	4027.94	4344.28	3059.5	3623.79	3392.29	3968.75	4668.47	4666.22	4224.06	4708.37	4902.19	4863.46	2954.96
B2RVY9	Transmembrane protein 182 OS=Mus musculus OX=10090 GN=Tmem182 PE=1 SV=1	Tmem182	Tmem182	-0.0673369	5.12942	0.731032	0.399487	0.79194	-0.387838	5.12942	21.1578	7.55e-05	0.00947807	0.11757	5.12942	2.08342	0.159514	0.301732	-0.270268	5.12942	10.9308	0.0025057	0.0138337		B2RVY9	97262.6	96192.6	101420	92761.1	88952.9	88065.2	92904.4	109563	87407.6	83063.9	102020	85382	88686.3	101429	89405.1	96345.6	107120	73465.3	71522.4	105264	82548.7	108284	94267.1	79721.5
B2RY56	RNA-binding protein 25 OS=Mus musculus OX=10090 GN=Rbm25 PE=1 SV=2	Rbm25	Rbm25	-0.140523	0.754198	0.530987	0.471977	0.83359	0.134387	0.754198	0.424568	0.519745	0.841594	-0.498837	0.754198	6.16746	0.0189737	0.0698855	-0.36445	0.754198	3.3067	0.0792351	0.174902		B2RY56	4628.52	5325.1	3408.92	4235.77	6162.97	2368.6	2926.37	6395.51	4883.77	4530.56	5953.56	5480.72	4725.85	8721.04	5660.48	4228.53	3087.75	3395.96	5223.62	3437.51	3591.06	3552.34	3749	3749.39
B2ZRS5	DEP domain-containing mTOR-interacting protein OS=Mus musculus OX=10090 GN=Deptor PE=1 SV=1	Deptor	Deptor	0.226022	0.940836	1.48561	0.232622	0.662909	0.136251	0.940836	0.4728	0.497109	0.838132	0.225714	0.940836	1.38758	0.248294	0.412472	0.361964	0.940836	3.57062	0.0687421	0.158132		B2ZRS5	3733.22	3897.69	4459.36	6341.48	6325.78	5786.39	6102.67	1967.25	4640.66	4463.85	3866.19	5484.69	5919.56	4350.8	4035.03	5903.5	6972.93	6364.88	4840.53	3462.44	6725.1	7800.46	4367.91	5497.84
B7ZNL2	Nap1l4 protein OS=Mus musculus OX=10090 GN=Nap1l4 PE=1 SV=1	Nap1l4	Nap1l4	0.0274866	8.2126	0.207767	0.651883	0.915034	-0.00996155	8.2126	0.0238782	0.878255	0.97317	0.0192531	8.2126	0.0951711	0.759886	0.84649	0.00929156	8.2126	0.0221624	0.882676	0.925718		B7ZNL2	820557	801857	905934	802747	850780	827976	771514	793061	902688	755506	789831	723866	712375	784105	694233	680799	803489	786907	781106	811698	808527	750696	777238	625256
B7ZNL3	Tpm1 protein OS=Mus musculus OX=10090 GN=Tpm1 PE=1 SV=1	Tpm1	Tpm1	0.111429	1.29071	0.103669	0.749781	0.943435	-0.174647	1.29071	0.222853	0.640409	0.893589	0.493018	1.29071	1.90039	0.178583	0.327207	0.318371	1.29071	0.792458	0.380688	0.547482		B7ZNL3	5389.21	4528.59	5321	10458.4	4804.55	4724.2	6438.03	1717.79	7123.16	8901.16	5353.92	4957.12	3892.9	6900.75	4659.65	7006.3	6290.67	3465.3	2794.33	5393.89	4002.74	13652.9	8466.89	14369.7
B8JK33	Heterogeneous nuclear ribonucleoprotein M OS=Mus musculus OX=10090 GN=Hnrnpm PE=1 SV=1	Hnrnpm	Hnrnpm	0.170931	5.64889	3.50736	0.071106	0.41266	-0.0335115	5.64889	0.118029	0.733635	0.923292	0.355316	5.64889	14.1953	0.000739993	0.00696203	0.321804	5.64889	11.6431	0.00190132	0.0112644		B8JK33	122935	110565	106446	105956	120153	111614	126722	133799	127187	151013	109171	112200	117865	130454	126181	136080	148850	142194	136432	145012	140488	149989	149620	158972
B9EJR8	Dynein axonemal assembly factor 5 OS=Mus musculus OX=10090 GN=Dnaaf5 PE=1 SV=1	Dnaaf5	Heatr2; Dnaaf5	-0.0370694	1.82966	0.116185	0.735642	0.941784	0.0670949	1.82966	0.333127	0.568232	0.863941	0.254031	1.82966	5.10686	0.0314357	0.0980346	0.321126	1.82966	8.16311	0.00778749	0.0313496		B9EJR8	6867	9485.56	9038.52	8669.8	8838.69	7855.06	7566.71	10338.9	10258	8202.82	8848.08	7150.72	8939.18	8952.24	6843.25	8144.68	10684	11444.2	10657.7	10005	10801.7	11840.2	8741.43	10239.8
D3YUM1	NADH dehydrogenase [ubiquinone] flavoprotein 1, mitochondrial OS=Mus musculus OX=10090 GN=Ndufv1 PE=1 SV=1	Ndufv1		0.206244	9.18037	3.78252	0.0614445	0.390756	-0.223913	9.18037	3.90051	0.0577606	0.455556	0.59647	9.18037	29.6147	7.2e-06	0.000344845	0.372557	9.18037	11.5638	0.00196014	0.0115313		D3YUM1	1.50558e+06	1.49392e+06	1.2211e+06	1.16196e+06	1.35947e+06	1.53987e+06	1.31604e+06	1.33034e+06	1.2333e+06	1.49561e+06	1.1783e+06	1.3917e+06	1.51638e+06	1.13151e+06	1.5591e+06	1.10845e+06	1.81632e+06	1.71842e+06	1.88863e+06	1.66419e+06	1.60465e+06	1.7672e+06	2.17206e+06	1.22969e+06
D3YUT2	Alpha-protein kinase 3 OS=Mus musculus OX=10090 GN=Alpk3 PE=1 SV=1	Alpk3	Alpk3	0.0581304	5.4608	0.641378	0.429659	0.807706	0.0546706	5.4608	0.496415	0.486643	0.833382	0.321373	5.4608	18.3508	0.000181105	0.00262968	0.376044	5.4608	25.1275	2.38548e-05	0.000437397		D3YUT2	95349.3	90328.9	122614	110495	100905	116335	110842	104121	109611	115134	82957.4	115091	100969	103797	103958	95849.8	123542	133842	139862	122006	143954	139000	118456	112251
D3YUV1	Nuclear receptor-binding protein OS=Mus musculus OX=10090 GN=Nrbp1 PE=1 SV=1	Nrbp1	Nrbp1	0.114827	3.8082	1.51801	0.227718	0.656062	0.0669069	3.8082	0.451052	0.507097	0.840118	0.159339	3.8082	2.73419	0.108898	0.233406	0.226246	3.8082	5.51536	0.0258035	0.0780005		D3YUV1	38926.2	31935.3	35507.7	36022.6	36522.7	37578	31738.9	35169.2	40117	36168.6	34371.9	36011.2	34313.8	38096.2	33125.1	33420.4	37959.6	41633.1	37488.3	34548.8	50208.3	35389.7	42190.9	32075.1
D3YUY3	Phosphatidylinositol 4-phosphate 5-kinase type-1 alpha OS=Mus musculus OX=10090 GN=Pip5k1a PE=1 SV=1	Pip5k1a		-0.209074	1.20552	3.33742	0.0779251	0.424856	0.0565012	1.20552	0.213412	0.647518	0.89618	-0.188346	1.20552	2.52107	0.123069	0.252367	-0.131845	1.20552	1.23691	0.275109	0.436285		D3YUY3	5167.2	7218.84	7767.54	7495.67	5839.77	6259.55	5906.97	6277.22	5750.14	5408.04	6443.94	7194.62	5754.24	6541.04	4947.85	6366.37	7950.78	4473.36	5337.34	5830.95	7790.61	5402.86	5460.74	7769.47
D3YVK9	Nesprin-2 (Fragment) OS=Mus musculus OX=10090 GN=Syne2 PE=1 SV=1	Syne2		0.155742	3.8678	0.328825	0.570852	0.875733	-0.377927	3.8678	1.68954	0.204082	0.645281	-0.744593	3.8678	6.86346	0.0139516	0.0564353	-1.12252	3.8678	15.3054	0.000519518	0.00436465		D3YVK9	48925.9	29097.8	50492.2	48270.5	46527	52200.3	55394.7	37087.1	49590.2	48022.2	53023.8	56026.8	53020.7	61767	57226.4	62886.4	33181.7	10955.2	32501.2	49887.3	27357.7	22209.8	15122.2	19858.9
D3YVS1	Smoothelin OS=Mus musculus OX=10090 GN=Smtn PE=1 SV=1	Smtn		0.44153	3.34757	18.2594	0.000186522	0.0608467	0.678644	3.34757	37.5549	1.07e-06	0.000207645	0.327531	3.34757	9.44147	0.00455307	0.0262927	1.00617	3.34757	88.4492	2.35864e-10	8.46414e-08		D3YVS1	23834.9	15764.7	23078	20793.9	25430.9	30117.7	17307	21600.4	35476.2	23306.9	18672.2	21479.1	24261.7	20137.9	22540.3	23006.1	25845.4	37339.8	42255.7	22032.8	47560.1	28780.5	23897.2	30445.6
D3YVS7	Cysteine-rich and transmembrane domain-containing protein 1 (Fragment) OS=Mus musculus OX=10090 GN=Cystm1 PE=1 SV=1	Cystm1		-0.0783996	-0.132181	0.131552	0.719431	0.937008	-0.436982	-0.132181	3.56568	0.0689236	0.483013	0.400661	-0.132181	3.21977	0.0830796	0.190939	-0.0363215	-0.132181	0.0263424	0.872181	0.920554		D3YVS7	1673.3	1950.5	2386.14	3657.87	2242.7	1228.55	3000.53	1944.95	2419.02	2011.02	2251.42	1732.6	3014	1846.86	2340.35	2124.93	3090.49	2167.08	2117.76	3653.29	3445.14	1726.1	2389.57	2219.72
D3YWB8	Non-specific serine/threonine protein kinase OS=Mus musculus OX=10090 GN=Rps6kb2 PE=1 SV=1	Rps6kb2		-0.0853753	2.2226	0.349475	0.558944	0.869392	0.213363	2.2226	1.90757	0.177677	0.628627	-0.580678	2.2226	14.8558	0.000585784	0.00583925	-0.367315	2.2226	5.98779	0.0206325	0.0658562		D3YWB8	17256.5	14684.4	18864.5	10443.9	11912.9	6536.56	17488.5	12975.2	15332.2	11783	14494.8	16391.7	11942.1	13282.9	16248.3	15841.3	10067.4	10660.5	11118.9	9771.51	13270	11096.2	7219.16	8707.87
D3YX27	Serine protease HTRA2, mitochondrial OS=Mus musculus OX=10090 GN=Htra2 PE=1 SV=1	Htra2		0.0134899	4.60417	0.0172727	0.896337	0.972455	-0.0227802	4.60417	0.0431025	0.836969	0.960879	0.380183	4.60417	12.8434	0.00120967	0.00986585	0.357403	4.60417	11.3501	0.0021284	0.0122067		D3YX27	67637.8	68655.4	53542.4	55229.2	54267.3	45076.7	59403.3	63303.9	51657.5	62091.7	59727.2	51455.6	58105.9	50360.8	55905.8	52378.9	69941.2	75797.8	79599	69752.9	75948.5	70842.4	80993.7	53854.3
D3YXK2	Scaffold attachment factor B1 OS=Mus musculus OX=10090 GN=Safb PE=1 SV=2	Safb	Safb	0.0742356	2.78269	0.576721	0.453668	0.820775	-0.0307995	2.78269	0.0868837	0.770255	0.937634	0.29899	2.78269	8.75787	0.00604871	0.0321914	0.26819	2.78269	7.04546	0.0127122	0.0449763		D3YXK2	17050.9	14713.4	17363.2	17622	18441.3	10999.2	14210.5	16940.8	16396.3	18065.7	18521.6	17829.8	17244.4	16574.3	19241.4	17358.3	22468.9	18082.8	18266.8	18549.8	21896.4	18828.5	16536.6	19679.8
D3YXZ3	Kinesin light chain OS=Mus musculus OX=10090 GN=Klc2 PE=1 SV=1	Klc2		0.00212999	4.79032	0.00165704	0.967806	0.993122	0.0748075	4.79032	1.78831	0.191422	0.636522	0.143275	4.79032	7.01041	0.0129136	0.0547031	0.218082	4.79032	16.2522	0.000362045	0.0033935		D3YXZ3	65836.8	72656.1	77272.9	71134.8	68801.7	68348.5	70883.6	68828.1	75722	68348.7	69916.7	68013.3	62901.8	66160.1	67333.3	65938.9	82185.7	75523.3	83428.1	76777.6	79965.9	66624.4	72622.8	69377.3
D3YYK8	Microtubule-associated protein RP/EB family member 2 (Fragment) OS=Mus musculus OX=10090 GN=Mapre2 PE=1 SV=1	Mapre2		0.108151	5.37321	1.55982	0.221578	0.654474	0.0454842	5.37321	0.241445	0.626825	0.889717	-0.0671965	5.37321	0.561504	0.459629	0.629204	-0.0217123	5.37321	0.0586695	0.810299	0.884283		D3YYK8	139066	107737	122567	105815	130514	102061	108140	122129	129222	121532	119154	96657	106497	108394	98416	95466.9	108433	115487	105042	98196.8	98747.4	93810.3	103909	109335
D3YYS6	Monoglyceride lipase OS=Mus musculus OX=10090 GN=Mgll PE=1 SV=1	Mgll		0.145198	4.4128	0.361877	0.552205	0.866285	0.286529	4.4128	1.23153	0.276355	0.712584	-0.1258	4.4128	0.253063	0.61878	0.750631	0.160729	4.4128	0.414858	0.524647	0.670353		D3YYS6	49232.6	84041.6	34165	52897.9	57089.2	66660.9	51470.3	55087.1	38924	67821.2	52350	54982.1	61203.8	59489	36767.9	95426.1	47819.4	44471.4	46668.1	35245.2	38144.7	59777.1	68463.9	114779
D3YYU8	Obscurin-like protein 1 OS=Mus musculus OX=10090 GN=Obsl1 PE=1 SV=1	Obsl1	Obsl1	0.482075	3.0793	13.886	0.000826752	0.0812605	0.453233	3.0793	10.7483	0.00269196	0.096603	0.494666	3.0793	13.7469	0.000869254	0.0077707	0.947899	3.0793	50.1831	8.08255e-08	7.51977e-06		D3YYU8	17603.9	15131.7	19110.6	19427.4	19779.2	20575.4	15007.7	18761.1	27120.2	26213.8	12404.9	14789.9	21740.4	14643.4	20077.2	19956	22069.8	26917.5	36253	17481.2	36749	28158.4	19147.9	19609.8
D3YZN4	Paraplegin OS=Mus musculus OX=10090 GN=Spg7 PE=1 SV=1	Spg7		0.0663325	4.05145	0.362487	0.551759	0.866285	-0.127298	4.05145	1.1679	0.288648	0.715074	0.252826	4.05145	4.92843	0.0343103	0.103675	0.125528	4.05145	1.21367	0.279574	0.44129		D3YZN4	49206.6	43608.1	40464.8	40025.7	41237.6	40655.7	36905.6	48365.3	34260.2	48409.2	46272.5	39754.2	43052.8	36829.1	40303.1	36634.7	50735.7	42556	38610	44510.1	49647.3	48910.3	50601.8	39717.3
D3Z2H4	FAS-associated factor 2 (Fragment) OS=Mus musculus OX=10090 GN=Faf2 PE=1 SV=1	Faf2		0.0475083	0.070734	0.056972	0.813009	0.959206	-0.0267849	0.070734	0.0158416	0.9007	0.980608	-0.0208198	0.070734	0.0102081	0.920211	0.951565	-0.0476047	0.070734	0.0533395	0.818956	0.88956		D3Z2H4	2657.76	1218.4	2846	2694.99	2851.79	2286.59	2585.25	4339.02	3187.77	3044.82	2037.16	2562.74	2927.91	4269.17	2648.56	3002.12	2386.58	1954.42	2558.48	3547.23	2665.91	2370.53	2607.89	3738.65
D3Z3T5	Choline-phosphate cytidylyltransferase A OS=Mus musculus OX=10090 GN=Pcyt1a PE=1 SV=1	Pcyt1a		-0.43539	3.22184	4.72332	0.0380003	0.329754	0.472098	3.22184	4.8557	0.0355852	0.392249	-0.543201	3.22184	6.79122	0.0142682	0.0572553	-0.071103	3.22184	0.117886	0.733797	0.834449		D3Z3T5	12370.1	34860.1	27231.2	35901.9	19368	20981	39771.5	15391.9	28368.3	15820.9	20847.5	38612.9	28089.4	28444.4	29676.1	16126.5	17337.9	25150.9	26332.8	24469.2	19805.2	11858.9	12766.4	24428.8
D3Z456	39S ribosomal protein L3, mitochondrial OS=Mus musculus OX=10090 GN=Mrpl3 PE=1 SV=1	Mrpl3	Mrpl3	0.222115	5.30812	4.17782	0.0500369	0.360924	-0.0498291	5.30812	0.184161	0.670961	0.905557	0.471762	5.30812	17.6579	0.000226772	0.00303036	0.421933	5.30812	14.1264	0.000758428	0.00577325		D3Z456	108361	87013.5	85528	77129.3	89322	93681	87174.5	108131	96258.4	101041	84835.8	102646	99301.5	72551.4	117143	85881.2	113231	117299	143182	99863.9	110950	121174	132648	84579.8
D3Z4C9	Mitochondrial nucleoid factor 1 OS=Mus musculus OX=10090 GN=Uqcc2 PE=1 SV=1	Uqcc2		-0.0190797	2.54396	0.0172567	0.896385	0.972455	0.0699544	2.54396	0.202945	0.65567	0.901501	-0.113868	2.54396	0.572487	0.455314	0.624704	-0.0439132	2.54396	0.0852564	0.772354	0.859087		D3Z4C9	17967.3	17261.2	16853.5	16909.8	16196	15563.5	16231.2	14886.8	15571.4	14831.3	17179	17335.4	16283.8	13683.2	14611.3	12271.2	14211.3	13349.6	25623.6	13696.9	16998.3	11557.7	18565.9	7452.13
D3Z4J9	Echinoderm microtubule-associated protein-like 1 OS=Mus musculus OX=10090 GN=Eml1 PE=1 SV=1	Eml1	Eml1	0.102038	7.65611	4.22813	0.0487631	0.360127	0.100439	7.65611	3.5846	0.0682317	0.483013	0.00350346	7.65611	0.00465339	0.946077	0.966469	0.103943	7.65611	4.10148	0.0520414	0.130554		D3Z4J9	496084	528852	605049	538719	543763	683093	497939	445589	563196	448781	509982	576838	545649	530394	536808	548015	547167	501908	525700	515333	587925	532643	408664	491189
D3Z510	Fructose-bisphosphate aldolase (Fragment) OS=Mus musculus OX=10090 GN=Aldoa PE=1 SV=2	Aldoa		-0.0222946	4.63993	0.00952718	0.922925	0.980739	0.0686315	4.63993	0.0789687	0.780722	0.93971	-1.08151	4.63993	20.1261	0.000108214	0.00191433	-1.01288	4.63993	17.7182	0.000230937	0.00252223		D3Z510	66652	33799.6	143076	99642.1	99730.9	101150	88008.4	28009.5	55076.4	42557.3	92830.7	124898	100616	117318	109589	107344	38364.6	34620.6	47088.7	40829.7	43216.5	45008.2	36780.5	34541.6
D3Z5G7	Carboxylic ester hydrolase OS=Mus musculus OX=10090 GN=Ces1b PE=1 SV=1	Ces1b	Ces1b	-0.224671	1.24412	0.756382	0.391533	0.783792	-0.228552	1.24412	0.684591	0.414699	0.800739	-0.225213	1.24412	0.706933	0.407273	0.583611	-0.453765	1.24412	2.85044	0.101967	0.207907		D3Z5G7	6269.49	8743.29	4993.4	7557.42	3907.01	3598.91	6143.88	7015.99	7170.98	6454.35	9969.76	7341.32	5731.96	7431.1	7436.87	8031.32	3426.05	5713.45	3891.22	10782.7	3995.22	2335.28	6594.25	7661.3
D3Z5Y5	Choline/ethanolaminephosphotransferase 1 (Fragment) OS=Mus musculus OX=10090 GN=Cept1 PE=1 SV=1	Cept1		0.0404625	2.71898	0.178	0.676177	0.930716	0.16818	2.71898	2.68943	0.111711	0.560114	0.0356649	2.71898	0.129145	0.721897	0.820917	0.203845	2.71898	4.22659	0.0488014	0.124456		D3Z5Y5	16980.5	20536	16498.9	18134.5	14295.6	15548.8	14913.4	14392.8	17004.9	17412.3	15969.7	17488.2	17601.8	18612.9	18714	16629.7	21253.7	17262.6	16165.8	14614.6	21170.1	16860.5	10728.5	17990.1
D3Z7C6	Prostaglandin E synthase 3 OS=Mus musculus OX=10090 GN=Ptges3 PE=1 SV=1	Ptges3		-0.0613237	6.06649	0.465098	0.500607	0.850154	-0.200732	6.06649	4.35721	0.0456568	0.412553	-0.0105485	6.06649	0.012843	0.910544	0.946414	-0.211281	6.06649	5.13189	0.0310543	0.0893277		D3Z7C6	185994	178612	206041	183275	177600	183219	194345	204200	146150	136307	190992	198704	156584	163162	199941	217557	195870	180509	130366	167668	161768	190499	162810	150011
D3Z7P3	Glutaminase kidney isoform, mitochondrial OS=Mus musculus OX=10090 GN=Gls PE=1 SV=1	Gls	Gls	0.204741	5.87875	4.76164	0.0372616	0.327349	-0.109201	5.87875	1.18599	0.285017	0.714764	0.463995	5.87875	22.9096	4.49e-05	0.00107349	0.354794	5.87875	13.3963	0.000987212	0.00710566		D3Z7P3	159040	115925	162180	142354	155191	125299	123311	141084	153146	172164	129161	125979	141567	129144	128861	143418	203168	149531	144307	151400	170982	206631	182328	160390
D3Z7X0	Acyl-Coenzyme A dehydrogenase family, member 12 OS=Mus musculus OX=10090 GN=Acad12 PE=1 SV=1	Acad12	Acad12	0.150897	7.39654	1.51568	0.228066	0.656062	-0.153749	7.39654	1.37681	0.250096	0.694352	0.364809	7.39654	8.29659	0.00735476	0.0366571	0.21106	7.39654	2.77536	0.106383	0.214646		D3Z7X0	488118	424181	350094	350958	408903	413623	395567	450424	391671	444252	471366	390655	405847	374328	467167	409754	454806	534482	522716	514731	494732	507440	580822	340709
D6RFU9	Synaptophysin-like protein OS=Mus musculus OX=10090 GN=Sypl PE=1 SV=1	Sypl		0.00489056	7.64095	0.00633977	0.937079	0.984089	0.0237262	7.64095	0.130561	0.720444	0.918228	-0.291293	7.64095	20.863	8.25e-05	0.00163217	-0.267567	7.64095	17.6138	0.000230072	0.00252223		D6RFU9	541267	630970	634253	535579	592982	651898	503413	570592	511453	490521	585760	630356	533063	626693	575502	655933	460067	431055	449417	479408	527221	432987	394344	475064
E0CX53	TBC1 domain family member 4 OS=Mus musculus OX=10090 GN=Tbc1d4 PE=1 SV=1	Tbc1d4	Tbc1d4	-0.0024979	2.15776	0.000538483	0.981644	0.995817	0.0252881	2.15776	0.0482929	0.827585	0.958899	0.0812345	2.15776	0.53216	0.471492	0.637111	0.106523	2.15776	0.915324	0.346534	0.513565		E0CX53	10424.5	13136.2	8449.16	12463.5	9718.59	12030.5	10756.2	11829.3	10686.2	10739.8	11716.3	12593.8	13256.2	12675.7	13027.6	10108.5	12929.9	12049.7	11823.3	11710.4	13026.6	13931.5	10390.2	9534.97
E0CYV0	Protein-L-isoaspartate O-methyltransferase OS=Mus musculus OX=10090 GN=Pcmt1 PE=1 SV=1	Pcmt1	Pcmt1	0.0101435	8.39	0.0398059	0.843239	0.964359	0.0188542	8.39	0.120335	0.731151	0.923249	0.0550369	8.39	1.0946	0.304008	0.475806	0.0738911	8.39	1.97351	0.17059	0.303701		E0CYV0	933289	857511	1.01562e+06	957607	982053	958185	842092	750311	895403	778592	878091	919596	804598	915672	755245	784482	888103	889807	872369	874296	888443	804199	787948	884914
E0CYV9	Uncharacterized protein C4orf54 homolog OS=Mus musculus OX=10090 PE=1 SV=1	--	LOC102634333; 1110002E22Rik	0.363878	4.91714	15.244	0.000511558	0.0755903	0.380943	4.91714	14.6162	0.000637296	0.0355753	0.379558	4.91714	15.5674	0.000457422	0.00499536	0.760501	4.91714	62.3255	9.73509e-09	1.4385e-06		E0CYV9	55366.4	48956.6	73298.6	65631.6	78045	88036.7	53378.6	60170.3	97689.5	75557.4	70349.7	67279.3	77313.7	62528.2	74037	74970.1	79304.9	92228.9	122258	66853.7	112177	86644	81537.6	93330.7
E0CYX9	Coiled-coil domain-containing protein 127 (Fragment) OS=Mus musculus OX=10090 GN=Ccdc127 PE=1 SV=1	Ccdc127		0.0960187	4.33134	1.26168	0.270453	0.708422	-0.124497	4.33134	1.85575	0.183497	0.629182	0.238574	4.33134	7.28978	0.0114003	0.0501147	0.114077	4.33134	1.66497	0.207025	0.349729		E0CYX9	57565.1	44527.8	58903.7	49472.4	54952.5	41986.9	44131	52095.5	60054.2	51526.9	50861.8	50348.2	52535.9	54211.7	53111.1	42915.1	54965.1	53148.1	58428.9	56102.4	53388	58422	59873.5	47324.7
E0CZ78	Serine/threonine-protein phosphatase OS=Mus musculus OX=10090 GN=Ppp3cb PE=1 SV=1	Ppp3cb	Ppp3cb	-0.0500954	3.88191	0.710919	0.40597	0.796905	0.0766761	3.88191	1.45708	0.23705	0.678817	-0.277763	3.88191	20.2814	9.86e-05	0.00183475	-0.201087	3.88191	10.6499	0.00279844	0.0151176		E0CZ78	38558.6	45072.6	46831.6	44718.5	44835.5	45687.2	40217.3	38107.2	47668.3	35036.7	44653.4	45296.8	37117.2	43637.5	35915.9	38955.1	38899.7	33880.1	33947.7	37873.1	34099.5	29295.6	31832	38538.4
E9PUD2	Dynamin-1-like protein OS=Mus musculus OX=10090 GN=Dnm1l PE=1 SV=1	Dnm1l	Dnm1l	0.103821	3.69208	0.351641	0.557736	0.868588	-0.130188	3.69208	0.48382	0.492178	0.836468	0.521999	3.69208	8.32072	0.00727933	0.0363532	0.391811	3.69208	4.68948	0.0386247	0.104779		E9PUD2	19242.2	31312.9	25126.5	23427.5	15939.9	32929.3	46343.4	24017.1	25195.4	45508.2	21734.4	27546.9	39412.5	34289.9	30933.9	31178.5	38532.7	38437.9	40532	39727.3	41441.2	43505.5	42020.3	29148.6
E9PUE8	ATP-binding cassette sub-family C member 9 OS=Mus musculus OX=10090 GN=Abcc9 PE=1 SV=1	Abcc9	Abcc9	-0.00526867	8.28689	0.012363	0.912225	0.976869	-0.128103	8.28689	6.39305	0.0170943	0.263441	0.101884	8.28689	4.32078	0.0465105	0.126988	-0.0262193	8.28689	0.285642	0.59706	0.734843		E9PUE8	698986	838705	897280	870400	807791	751780	868153	781656	865327	721764	798300	853375	796199	793598	892911	881735	941949	761628	744629	931111	855409	796597	754523	718080
E9PUR2	Unconventional myosin-XVIIIa (Fragment) OS=Mus musculus OX=10090 GN=Myo18a PE=1 SV=2	Myo18a		-0.041956	4.318	0.0573157	0.812461	0.959206	-0.146432	4.318	0.610685	0.440815	0.81327	0.249007	4.318	1.88933	0.179727	0.328583	0.102575	4.318	0.3202	0.575807	0.715345		E9PUR2	26664.6	63939.5	41539.9	49726.3	35990.1	38186.8	64675.8	38664.6	61032.9	54092.2	44627.7	62019.6	54451.7	46150	73538.9	38177.6	58039.2	50778.1	49614.9	79282.9	59657	49717.9	33560.8	38866.1
E9PUW7	Exportin-7 OS=Mus musculus OX=10090 GN=Xpo7 PE=1 SV=1	Xpo7		0.0114098	5.18443	0.0356651	0.851511	0.964359	-0.0124372	5.18443	0.0370811	0.848628	0.961684	0.197785	5.18443	10.0255	0.00359014	0.0221324	0.185348	5.18443	8.80345	0.005934	0.0257893		E9PUW7	82287.9	82477.2	97316.1	97958.2	92549.7	84043.9	93306.3	82242.2	90669.3	92254.3	97132.4	96244.4	84816	92358.7	89618.4	97992.6	103172	97363.2	88438.5	117133	102566	105366	82653.1	103130
E9PV24	Fibrinogen alpha chain OS=Mus musculus OX=10090 GN=Fga PE=1 SV=1	Fga	Fga	0.160712	7.1154	0.409872	0.527223	0.856417	0.638602	7.1154	5.62002	0.0248525	0.324752	0.312384	7.1154	1.45022	0.238542	0.400546	0.950986	7.1154	13.3573	0.00104796	0.00739456		E9PV24	310969	279576	245149	217571	258615	407905	189835	233660	340537	337364	259141	217061	332861	656046	249855	235286	209445	833524	380168	562391	399710	236244	429466	661585
E9PV41	Protein diaphanous homolog 1 OS=Mus musculus OX=10090 GN=Diaph1 PE=1 SV=1	Diaph1	Diap1; Diaph1	-0.0828616	6.84137	1.17213	0.287794	0.724531	-0.161172	6.84137	3.87873	0.0584217	0.455656	0.167825	6.84137	4.49741	0.0425297	0.119904	0.00665384	6.84137	0.00705594	0.933628	0.957386		E9PV41	267461	309631	327647	268018	264787	249750	337874	297767	282910	324438	301873	286452	257977	317399	314076	252017	353007	271733	293068	365197	309875	278539	304057	276217
E9PV45	Ubiquitinyl hydrolase 1 OS=Mus musculus OX=10090 GN=Usp24 PE=1 SV=1	Usp24		0.0341144	6.51624	0.418252	0.522845	0.856265	0.0164373	6.51624	0.0849662	0.772731	0.938135	0.168464	6.51624	9.53916	0.00437428	0.0254998	0.184902	6.51624	11.4931	0.00201419	0.0117393		E9PV45	199988	220908	263534	242836	218658	222510	241179	198290	248378	237600	234822	230181	231148	232880	244712	225632	253184	250894	246771	254362	263844	249895	237820	221764
E9PV66	Myosin XVIIIb OS=Mus musculus OX=10090 GN=Myo18b PE=1 SV=1	Myo18b	Myo18b	0.435395	0.388717	2.5406	0.121685	0.512079	0.125486	0.388717	0.185305	0.670003	0.905557	0.206202	0.388717	0.534932	0.47035	0.636595	0.331689	0.388717	1.38512	0.248704	0.402542		E9PV66	1142.5	2763.44	2523.78	3435.12	2154.64	3992.55	4570.08	1705.63	6948.07	5351.5	1964.53	3598.2	2820.81	3369.35	5994.53	2486.95	2998.19	2007.77	5628.01	3150.39	3874.25	3188.51	3240.64	4072.91
E9PVA8	eIF-2-alpha kinase activator GCN1 OS=Mus musculus OX=10090 GN=Gcn1 PE=1 SV=1	Gcn1	Gcn1l1	0.249229	3.68829	8.99937	0.00546708	0.169547	0.0654127	3.68829	0.543027	0.467041	0.824764	-0.0270973	3.68829	0.0993647	0.754828	0.843824	0.0383153	3.68829	0.198866	0.658916	0.783887		E9PVA8	32960.4	30986.6	41164.9	30580.9	33577.1	40183.7	36765.4	31364.9	35196.5	32959.5	33224.4	30952.1	41738.3	30855.4	44308.5	42909.9	32116.3	30624.9	36348.2	27871	34358.8	33617.4	34815.8	30091.3
E9PVN6	Cytochrome c oxidase assembly protein COX16 homolog, mitochondrial OS=Mus musculus OX=10090 GN=Gm20498 PE=1 SV=1	Gm20498	Gm20498; Synj2bp-cox16	0.0284607	4.42046	0.0714012	0.791179	0.954583	-0.156487	4.42046	1.88787	0.179864	0.629182	0.0816714	4.42046	0.549403	0.464461	0.632372	-0.0748159	4.42046	0.45993	0.502978	0.653299		E9PVN6	69792.2	62806.9	61307.6	55069	61438.4	59905.3	59124.5	57053.5	52755.2	59459.2	59031.3	54360	56478	52126.7	47790.7	43235.8	56642.2	60291.9	58501.2	54584	50697.3	68466.1	65328.1	38811.3
E9PWE8	Dihydropyrimidinase-related protein 3 OS=Mus musculus OX=10090 GN=Dpysl3 PE=1 SV=1	Dpysl3	Dpysl3	0.0290233	5.44454	0.02051	0.88712	0.969311	0.300905	5.44454	1.92555	0.175903	0.627653	-0.20505	5.44454	0.951693	0.337422	0.509748	0.0958548	5.44454	0.209077	0.650926	0.776045		E9PWE8	97460.2	103180	106934	174487	122308	94340.3	132050	117725	112530	106035	96012.2	121970	89306.3	101562	106871	207296	99878.1	89887.1	91645.3	97800.3	88774.6	105975	128522	205675
E9PWR4	Disco-interacting protein 2 homolog C OS=Mus musculus OX=10090 GN=Dip2c PE=1 SV=1	Dip2c		-0.0223025	0.14223	0.0119365	0.913745	0.976869	-0.193433	0.14223	0.786224	0.382465	0.778029	0.549717	0.14223	6.79191	0.0142496	0.0572553	0.356284	0.14223	2.85352	0.10179	0.207715		E9PWR4	3064.39	2720.02	2115.25	3937.76	1748.76	1557.15	2787.37	1652.97	1766	2392.1	1829.79	2287.25	1654.21	3223.87	4044.45	2973.81	2835.84	3260.75	2723.66	5367.12	2328.39	4639.2	2959.44	3565.82
E9PWZ3	Ribosomal protein L3-like OS=Mus musculus OX=10090 GN=Rpl3l PE=1 SV=1	Rpl3l	Rpl3l	0.287701	8.05598	11.8133	0.00178154	0.112413	0.095054	8.05598	1.13	0.296458	0.722386	0.337508	8.05598	15.2434	0.000511664	0.00535541	0.432562	8.05598	25.0387	2.44531e-05	0.000438758		E9PWZ3	660579	552339	660564	605520	630762	676334	648232	554997	820388	713235	514937	632243	710768	639048	788548	626458	736308	741205	900339	799739	820789	827139	685899	578987
E9PX09	Carnosine synthase 1 OS=Mus musculus OX=10090 GN=Carns1 PE=1 SV=1	Carns1	Carns1	0.0493707	5.14838	0.423832	0.520105	0.856265	0.361204	5.14838	19.7994	0.000114482	0.0122935	-0.196297	5.14838	6.23002	0.0184309	0.0684234	0.164906	5.14838	4.42242	0.0441715	0.114864		E9PX09	86932.1	90118.2	112711	113733	108832	117018	90978.8	75120.3	81787.3	83257.8	96583.1	109102	108473	79677.1	80689.1	94285.8	79896.1	91384.1	96843.3	82387.9	92616.8	69029.5	74999.4	102299
E9PXB0	Calcium-independent phospholipase A2-gamma OS=Mus musculus OX=10090 GN=Pnpla8 PE=1 SV=1	Pnpla8		-0.420968	1.04427	7.76129	0.00926575	0.219581	-0.239225	1.04427	2.1995	0.148734	0.602312	0.213181	1.04427	1.86981	0.181896	0.331825	-0.0260445	1.04427	0.0278243	0.868669	0.919494		E9PXB0	4636.51	5763.3	6223.91	4759.39	2560.93	3913.07	8428.11	4288.77	4647.19	5640.03	6402.47	5426.51	4426.15	4998.04	3642.92	3514.11	6048.73	6266.66	4546.44	5360.15	4508.09	4996.73	7065.09	5120.7
E9PXX7	Thioredoxin domain-containing protein 5 OS=Mus musculus OX=10090 GN=Txndc5 PE=1 SV=1	Txndc5	Txndc5	0.173712	3.62232	2.19803	0.148865	0.569952	0.374664	3.62232	8.92856	0.00563107	0.141452	0.332057	3.62232	7.52279	0.0102854	0.0467214	0.706721	3.62232	34.0107	2.43493e-06	8.86457e-05		E9PXX7	23926.7	29792.6	28148.1	32224.1	30333.5	32348.9	21491	24771.8	33895.2	26831.9	21269.3	29897.5	30434.7	28424.6	24933	31120.1	33109.7	30126.9	39253.3	28968.3	34488.5	30846.6	38342.2	58906.3
E9PXY8	Ubiquitin carboxyl-terminal hydrolase 7 OS=Mus musculus OX=10090 GN=Usp7 PE=1 SV=1	Usp7	Usp7	-0.0189774	2.51253	0.0528653	0.819748	0.961797	-0.06975	2.51253	0.624893	0.435587	0.809864	0.216491	2.51253	6.43722	0.0167507	0.0643391	0.146741	2.51253	2.95569	0.0961256	0.1997		E9PXY8	14193.5	14671.8	17474.4	14398.6	14152.3	15413.8	13242.5	13175.7	13702	13309.9	12375.6	18435.1	12830.3	13659.3	13117	14108	18492.8	14232.4	14077.7	17852.2	14888.5	12301.3	16498.3	14054
E9PY39	Predicted gene 20431 OS=Mus musculus OX=10090 GN=Gm20431 PE=3 SV=1	Gm20431		-0.00491023	6.81075	0.00858727	0.926798	0.980739	-0.0393632	6.81075	0.48286	0.492604	0.836468	-0.138942	6.81075	6.40112	0.0170309	0.0648803	-0.178305	6.81075	10.5329	0.00293118	0.0156662		E9PY39	325973	304446	343007	327606	331690	318645	307823	311987	292053	286993	325663	316728	297165	324581	284187	317052	265692	244796	282589	281171	288017	291474	252432	271193
E9PYI7	LIM domain only 7 OS=Mus musculus OX=10090 GN=Lmo7 PE=1 SV=1	Lmo7	Lmo7	0.149805	2.34483	1.28077	0.266934	0.703609	-0.0480213	2.34483	0.115215	0.736705	0.923377	0.247214	2.34483	3.26541	0.0810352	0.187268	0.199193	2.34483	2.11929	0.156086	0.284535		E9PYI7	11459.6	10871.3	11517.4	12279.1	10708.3	12259.5	16121.2	9827.61	14963	14990.8	11746	12104.7	13446.3	14902	17256.1	10579.3	13434.5	14299.9	16724.6	16405.9	10445.1	17332.6	12226.7	12006.1
E9PYI8	Ubiquitin carboxyl-terminal hydrolase OS=Mus musculus OX=10090 GN=Usp14 PE=1 SV=1	Usp14	Usp14	0.0613879	7.43184	1.91383	0.17699	0.611852	-0.0150987	7.43184	0.10131	0.752521	0.930071	-0.0476095	7.43184	1.07363	0.308603	0.479119	-0.0627082	7.43184	1.86209	0.182773	0.320172		E9PYI8	444926	414518	522577	476313	478609	535546	482032	430628	454762	427537	479916	484217	463438	480684	466018	512588	444955	423982	402747	470374	446707	393082	399918	438521
E9PYJ6	Focadhesin OS=Mus musculus OX=10090 GN=Focad PE=1 SV=1	Focad	BC057079; Focad	0.0648976	2.15894	0.261189	0.613134	0.898059	-0.0522171	2.15894	0.147993	0.703239	0.910808	0.322853	2.15894	6.05192	0.0200229	0.0719564	0.270636	2.15894	4.25165	0.0481798	0.123498		E9PYJ6	9428.71	9732.97	12015.2	9172.75	9686.65	8720.18	11235.2	10607.9	13800	13531.3	12757.9	9543.43	10768.4	11279.3	10521.1	10172.6	14399.6	10754	11605.6	15556.5	12595.1	15858.1	9229.41	10233.3
E9PYJ9	LIM domain-binding protein 3 OS=Mus musculus OX=10090 GN=Ldb3 PE=1 SV=1	Ldb3	Ldb3	0.03198	11.363	0.285262	0.597303	0.889778	-0.0738945	11.363	1.33254	0.257682	0.698942	0.230319	11.363	13.8444	0.000839218	0.00755597	0.156425	11.363	6.38231	0.017179	0.0571656		E9PYJ9	6.44116e+06	7.46609e+06	6.68894e+06	6.79358e+06	6.82453e+06	7.68518e+06	6.28645e+06	6.65198e+06	7.03533e+06	5.90515e+06	6.22101e+06	6.55218e+06	6.1718e+06	6.57761e+06	6.66532e+06	5.67131e+06	7.16235e+06	7.13197e+06	7.70029e+06	8.27912e+06	7.57728e+06	7.71843e+06	6.97312e+06	5.92102e+06
E9PYL4	Chloride channel protein OS=Mus musculus OX=10090 GN=Clcn7 PE=1 SV=1	Clcn7	Clcn7	0.227367	1.16978	4.79133	0.0367163	0.327062	0.122852	1.16978	1.22477	0.277431	0.712584	0.0267505	1.16978	0.0619797	0.805131	0.878086	0.149603	1.16978	1.94149	0.173988	0.308657		E9PYL4	5479.58	5391.58	5283.63	4857.14	7501.61	6509.31	5525.19	5655.94	6191.68	6501.45	6080.66	5848.92	7493.87	6589.15	6253.29	5099.21	4429.42	5604.91	7129.88	6201.69	5219.21	5273.32	4615.95	5384.4
E9PZF0	Nucleoside diphosphate kinase OS=Mus musculus OX=10090 GN=Gm20390 PE=3 SV=1	Gm20390		0.0230908	10.7981	0.107502	0.745337	0.941784	-0.0260205	10.7981	0.119448	0.732103	0.923249	-0.104822	10.7981	2.06391	0.161416	0.303955	-0.130842	10.7981	3.21408	0.0833381	0.180782		E9PZF0	5.39378e+06	5.02419e+06	6.09112e+06	5.35451e+06	5.72874e+06	5.66027e+06	5.00368e+06	4.80494e+06	5.12744e+06	4.5868e+06	4.68763e+06	4.11249e+06	4.2886e+06	4.8835e+06	4.06919e+06	4.16274e+06	4.20919e+06	4.47073e+06	4.32362e+06	4.38385e+06	4.4202e+06	4.31254e+06	4.29269e+06	4.00961e+06
E9PZF5	Acidic leucine-rich nuclear phosphoprotein 32 family member E (Fragment) OS=Mus musculus OX=10090 GN=Anp32e PE=1 SV=1	Anp32e		-0.211447	5.7267	2.78379	0.105876	0.48533	-0.0778383	5.7267	0.33033	0.569852	0.86452	-0.368446	5.7267	7.83033	0.0089915	0.0423765	-0.446284	5.7267	11.4603	0.00203977	0.0118062		E9PZF5	181364	238146	159928	144289	168313	163627	150205	217226	102694	106631	164898	139685	119493	131322	158865	122953	126522	119339	111582	133138	109111	133398	117442	135135
E9PZQ0	Ryanodine receptor 1 OS=Mus musculus OX=10090 GN=Ryr1 PE=1 SV=1	Ryr1	Ryr1	0.0841107	12.7647	0.960398	0.33511	0.752898	-0.106844	12.7647	1.35586	0.25365	0.694352	0.266597	12.7647	9.03081	0.00539593	0.0297477	0.159754	12.7647	3.24039	0.0821486	0.17991		E9PZQ0	1.31858e+07	1.87346e+07	1.63979e+07	1.72097e+07	1.57799e+07	1.92717e+07	1.96546e+07	1.50985e+07	1.86984e+07	1.62053e+07	1.46635e+07	2.05663e+07	1.90649e+07	1.62782e+07	2.16569e+07	1.73062e+07	2.13412e+07	1.73936e+07	1.89911e+07	2.25198e+07	1.93863e+07	2.10911e+07	1.43664e+07	1.50036e+07
E9Q0B5	Fc fragment of IgG-binding protein OS=Mus musculus OX=10090 GN=Fcgbp PE=1 SV=1	Fcgbp		-0.426156	8.04069	0.646735	0.428143	0.807706	-0.427462	8.04069	0.569359	0.456892	0.820185	0.345477	8.04069	0.399316	0.532633	0.688651	-0.0819855	8.04069	0.0223907	0.882139	0.925718		E9Q0B5	331626	355731	930772	612933	528347	1.26152e+06	380967	579665	365711	344938	1.13739e+06	1.29305e+06	652083	573771	395316	334123	271824	395868	289688	221732	396062	263464	790658	458339
E9Q0F0	Keratin 78 OS=Mus musculus OX=10090 GN=Krt78 PE=1 SV=1	Krt78	Krt78	-0.352622	7.11487	0.541675	0.467937	0.831974	-0.412729	7.11487	0.648735	0.427437	0.809042	0.429311	7.11487	0.753456	0.392855	0.571426	0.0165814	7.11487	0.00112096	0.973532	0.982133		E9Q0F0	184780	178145	419608	299367	275977	625966	234333	384529	193215	199808	472385	594491	349738	353686	218834	181624	137496	237303	173934	137121	201730	196467	395824	229453
E9Q197	Glyoxalase domain-containing protein 4 OS=Mus musculus OX=10090 GN=Glod4 PE=1 SV=1	Glod4		0.022394	7.98675	0.197112	0.660324	0.918457	0.0424706	7.98675	0.62033	0.43725	0.809864	-0.0196964	7.98675	0.142275	0.708748	0.810735	0.0227742	7.98675	0.190338	0.665834	0.789956		E9Q197	676124	640010	718519	716963	712936	705717	639529	698474	650057	626743	712069	680910	620928	666146	618319	736959	648452	671400	589265	660360	680042	636391	614222	685800
E9Q1G8	Septin OS=Mus musculus OX=10090 GN=Septin7 PE=1 SV=2	Septin7	Sept7	0.0690144	5.54154	0.454813	0.505345	0.852536	0.110221	5.54154	1.01492	0.321975	0.739945	0.142643	5.54154	1.81682	0.188022	0.341229	0.252864	5.54154	5.71409	0.0234728	0.0727049		E9Q1G8	113524	113480	106342	120062	118358	92323.3	124838	130746	114205	132228	109166	111406	107075	113648	116134	143825	113233	124621	143520	123415	121118	117698	142743	154086
E9Q1K0	Sorting nexin-25 OS=Mus musculus OX=10090 GN=Snx25 PE=1 SV=1	Snx25	Snx25	0.0359106	4.69202	0.241556	0.626747	0.903782	0.123987	4.69202	2.51897	0.123219	0.575034	0.112508	4.69202	2.21631	0.147245	0.287588	0.236495	4.69202	9.80324	0.00392785	0.0191216		E9Q1K0	57969	69514.4	63836.7	70388.8	73996.2	77679.6	58347.1	63326.6	75688.4	52608.8	66556.9	59212.5	61812	73904.4	59053.4	61255.4	66667.2	73049.3	76116.5	72740.6	65901.1	63277.9	67912.7	61925.1
E9Q1Z0	Keratin 90 OS=Mus musculus OX=10090 GN=Krt90 PE=1 SV=1	Krt90	4732456N10Rik; Krt90	-0.419856	6.60671	0.491004	0.489334	0.841347	-0.26492	6.60671	0.171417	0.68205	0.905557	0.415948	6.60671	0.452708	0.506636	0.667018	0.151027	6.60671	0.0596181	0.808903	0.884232		E9Q1Z0	106019	134423	225772	184078	180391	471621	115633	273539	100258	128220	327328	538283	259848	245856	114699	123607	76147.9	191412	105759	55784.5	140705	94492.3	265462	152747
E9Q3C1	C2 domain-containing protein 2 OS=Mus musculus OX=10090 GN=C2cd2 PE=1 SV=1	C2cd2	C2cd2	-0.031165	5.03675	0.104293	0.749031	0.943435	-0.157151	5.03675	2.31925	0.138503	0.587064	-0.00468312	5.03675	0.00219788	0.962926	0.976666	-0.161834	5.03675	2.61692	0.116447	0.229543		E9Q3C1	77323.6	96617.8	87021.8	87609.4	80015.6	76102.8	109857	73082.9	94361	91702.1	95862.9	88450.8	91241.7	96262.8	94366.7	84565.3	98853.3	72028.5	73487.5	101970	96740.3	86400.9	62596.7	63391.9
E9Q405	Unconventional myosin-XVIIIa OS=Mus musculus OX=10090 GN=Myo18a PE=1 SV=1	Myo18a	Myo18a	-0.0864435	6.19987	0.389808	0.537234	0.85739	-0.279319	6.19987	3.55616	0.069278	0.483013	0.109624	6.19987	0.586042	0.450079	0.62155	-0.169695	6.19987	1.39779	0.246604	0.400767		E9Q405	116806	248545	188201	193290	146744	171092	230853	193155	216593	204015	168335	232379	195847	177619	268838	153492	242460	146309	193615	251797	179457	188810	139829	136054
E9Q467	ATP-binding cassette, sub-family C (CFTR/MRP), member 4 OS=Mus musculus OX=10090 GN=Abcc4 PE=1 SV=1	Abcc4	Abcc4	0.093574	0.899979	0.310663	0.581507	0.882626	-0.155359	0.899979	0.749044	0.393811	0.789877	0.11786	0.899979	0.460795	0.50258	0.665018	-0.0374997	0.899979	0.0465401	0.830692	0.896733		E9Q467	5842.94	4565.01	3932.86	4340.86	4306.88	4534.93	6490.21	4807.91	3989.29	5171.56	5393.41	4940.01	4408.62	4516.1	5848.79	5926.28	5505.46	4408.63	3414.18	5765.88	6573.04	4324.7	4560.84	3453.39
E9Q4K0	Actin-binding LIM protein 2 OS=Mus musculus OX=10090 GN=Ablim2 PE=1 SV=1	Ablim2	Ablim2	0.110806	2.141	0.983183	0.329533	0.749351	-0.0802285	2.141	0.451126	0.507062	0.840118	0.295391	2.141	6.54196	0.0159656	0.062665	0.215162	2.141	3.46932	0.0725718	0.164087		E9Q4K0	8939.54	11252.1	10617.3	8515.35	10186.7	8729.7	7373.99	12642.8	11094.7	12105	11703.7	12441.8	11156.4	11275.8	12761.8	14047.5	12016.9	12459.6	11998.8	13070.7	12844.6	12843.4	12169.2	10261.9
E9Q4M2	Hormone-sensitive lipase OS=Mus musculus OX=10090 GN=Lipe PE=1 SV=1	Lipe	Lipe	-0.0554302	6.07714	0.0371004	0.84866	0.964359	0.207831	6.07714	0.45599	0.505076	0.840016	-0.325421	6.07714	1.18509	0.28566	0.453303	-0.117589	6.07714	0.155517	0.696324	0.811006		E9Q4M2	123996	233695	152635	217525	170501	152844	209376	162697	114809	219979	176544	200830	231367	230906	134691	311631	112911	85653	106236	155539	99250.2	177134	173666	391223
E9Q4Q2	Splicing factor 1 OS=Mus musculus OX=10090 GN=Sf1 PE=1 SV=1	Sf1	Sf1	0.00515797	1.54396	0.00234455	0.96171	0.993032	0.0962122	1.54396	0.713861	0.405012	0.794216	0.20187	1.54396	3.36001	0.0769773	0.182154	0.298083	1.54396	7.33021	0.0111978	0.0411844		E9Q4Q2	7075.67	6983.32	7684.47	7407.96	6644.18	8668.06	7117.09	7280.57	6005.06	6844.46	8331.94	6982.85	6284.34	6190.62	7479.95	6941.91	9576.59	7904.06	8826.14	8067.43	10042.9	7911.14	8933.25	8016.01
E9Q4Z2	Acetyl-CoA carboxylase 2 OS=Mus musculus OX=10090 GN=Acacb PE=1 SV=1	Acacb	Acacb	-0.0857057	7.33829	1.00934	0.323287	0.747787	-0.185533	7.33829	4.13651	0.0511107	0.438154	0.160594	7.33829	3.31459	0.0788963	0.184704	-0.024939	7.33829	0.0797455	0.779628	0.864647		E9Q4Z2	357984	465966	403041	423562	367978	363465	459950	437194	380714	434558	456424	434205	430038	393758	452604	355093	459823	434074	420824	517639	469501	434356	458107	304101
E9Q557	Desmoplakin OS=Mus musculus OX=10090 GN=Dsp PE=1 SV=1	Dsp	Dsp	-0.4588	6.57474	0.822993	0.372145	0.778106	-0.180411	6.57474	0.111747	0.740686	0.923388	0.378765	6.57474	0.527291	0.47385	0.638642	0.198354	6.57474	0.144507	0.706746	0.818451		E9Q557	137058	105304	303580	264761	177218	346420	148723	160619	121400	118614	344777	232708	228342	451795	170243	114392	127786	166855	106844	99989.7	154071	110356	280622	164880
E9Q5L2	Inter alpha-trypsin inhibitor, heavy chain 4 OS=Mus musculus OX=10090 GN=Itih4 PE=1 SV=1	Itih4	Itih4	0.585221	7.05641	3.7151	0.0642144	0.39655	0.702721	7.05641	4.67315	0.0394151	0.393377	-0.132	7.05641	0.177186	0.677044	0.788473	0.570721	7.05641	3.32784	0.0789009	0.174625		E9Q5L2	763042	227666	218394	209189	219899	537830	534393	189362	333778	417231	230098	253506	366361	476298	350243	387035	142189	611031	320672	368407	290127	265314	284598	640650
E9Q616	AHNAK nucleoprotein (desmoyokin) OS=Mus musculus OX=10090 GN=Ahnak PE=1 SV=1	Ahnak	Ahnak	0.0825445	10.8128	0.62709	0.43479	0.807706	0.101964	10.8128	0.837189	0.367671	0.776129	0.0438143	10.8128	0.165028	0.687521	0.796244	0.145778	10.8128	1.82905	0.186586	0.323468		E9Q616	4.21646e+06	4.388e+06	4.51679e+06	5.20663e+06	4.6947e+06	3.23469e+06	4.67908e+06	4.84039e+06	4.85345e+06	5.1972e+06	4.40351e+06	4.56018e+06	4.76988e+06	4.58723e+06	4.96348e+06	5.8352e+06	4.27671e+06	4.3387e+06	4.36689e+06	4.89073e+06	4.4391e+06	4.49663e+06	4.60332e+06	6.42127e+06
E9Q6L0	CLIP-associating protein 1 OS=Mus musculus OX=10090 GN=Clasp1 PE=1 SV=2	Clasp1	Clasp1	0.14971	5.05034	4.58259	0.0407462	0.333092	0.0886705	5.05034	1.40707	0.245075	0.688698	0.210676	5.05034	8.49378	0.00676243	0.0346523	0.299347	5.05034	17.1562	0.000267492	0.00277233		E9Q6L0	80313.6	71642.4	86842.5	80603.5	84040.5	75293.2	83257.4	79688	88537	99358.5	76308.5	79342.6	81318.7	83783.7	85756.7	87140.7	96193.4	88877.5	90501.7	89557.5	99148.6	97126.5	82695.8	86590
E9Q6R7	Utrophin OS=Mus musculus OX=10090 GN=Utrn PE=1 SV=1	Utrn	Utrn	0.0204559	4.11337	0.015381	0.902146	0.97345	0.148499	4.11337	0.708978	0.406604	0.795725	0.0830144	4.11337	0.236699	0.63022	0.757832	0.231514	4.11337	1.84349	0.184909	0.322339		E9Q6R7	33969.8	40530.9	34909.1	56787.7	39129.5	31775.4	52039.9	43684.5	38428	55550.5	40701.2	43722.7	43471.6	41409.3	39953.4	61497.4	45991.1	40942.7	45265.4	40281.6	36490.4	43775.1	56534.5	72770.1
E9Q715	Putative RNA-binding protein Luc7-like 2 OS=Mus musculus OX=10090 GN=Luc7l2 PE=1 SV=1	Luc7l2	Luc7l2	0.0584384	5.39129	0.549495	0.464425	0.830345	-0.0480006	5.39129	0.324399	0.573318	0.86501	0.0847158	5.39129	1.07912	0.307393	0.478327	0.0367151	5.39129	0.202562	0.655974	0.780951		E9Q715	111720	117444	116588	103580	108748	95722.3	87720.1	111080	115125	118716	114300	116490	107910	116173	116715	106121	102475	110173	98692.8	104329	114647	131938	115505	105147
E9Q7A5	TraB domain-containing protein (Fragment) OS=Mus musculus OX=10090 GN=Trabd PE=1 SV=8	Trabd		0.0591387	4.79216	0.424537	0.519761	0.856265	-0.108707	4.79216	1.255	0.271698	0.708729	0.377065	4.79216	16.1576	0.000373841	0.00428807	0.268359	4.79216	8.18186	0.00772507	0.0311483		E9Q7A5	68973.8	66329	68908.8	62028.1	63265.3	59991.1	65794.6	71003.8	68228.9	74181.6	72853.4	68216.3	63327.1	56301.1	70450.8	62692	94529.5	80730.6	73557.8	78201.9	92078.8	91960.9	87845.1	65577
E9Q7G1	Transmembrane p24-trafficking protein 7 OS=Mus musculus OX=10090 GN=Tmed7 PE=1 SV=1	Tmed7		-0.0352878	4.55359	0.372209	0.546506	0.863015	0.0770172	4.55359	1.55125	0.222819	0.667131	3.89e-06	4.55359	4.33e-09	0.999948	0.999986	0.0770211	4.55359	1.65681	0.208111	0.350842		E9Q7G1	56649.3	63864.6	61527.5	69777.3	57483.1	61299.5	64414.7	50269.7	59706.2	59571.4	60408.3	63306.6	56267.9	73627.6	58335.3	65039.1	58255.1	61377.6	59715.6	61209.5	61759.6	63181.1	53171.4	66353.8
E9Q800	MICOS complex subunit MIC60 OS=Mus musculus OX=10090 GN=Immt PE=1 SV=1	Immt	Immt	0.293655	10.2217	6.07561	0.0198026	0.256222	-0.27081	10.2217	4.52237	0.0419983	0.39962	0.63358	10.2217	26.4887	1.64e-05	0.000634086	0.36277	10.2217	8.69455	0.00621207	0.0265839		E9Q800	2.46852e+06	2.88893e+06	2.57174e+06	2.44323e+06	2.38619e+06	2.83615e+06	2.6057e+06	2.39475e+06	3.17741e+06	3.62072e+06	2.2457e+06	3.24174e+06	3.43578e+06	2.28223e+06	3.74204e+06	2.51941e+06	3.62052e+06	2.82334e+06	4.28394e+06	4.28668e+06	3.23393e+06	4.05683e+06	3.66635e+06	2.283e+06
E9Q8K5	Titin OS=Mus musculus OX=10090 GN=Ttn PE=1 SV=1	Ttn		-0.727094	4.82833	3.62618	0.0673215	0.404842	0.242631	4.82833	0.356587	0.555263	0.862559	-0.816533	4.82833	4.20492	0.0498856	0.132887	-0.573902	4.82833	2.09847	0.158683	0.288014		E9Q8K5	35626.4	458147	35466.1	48425.9	69746.8	105377	46228.7	90715.9	39197.7	56845.5	54471	86079.7	56706.3	46397.9	57157.4	81092.7	59269.6	66969.8	61030.9	58916.1	67107.5	47390.3	33442.6	59319.2
E9Q8N5	CLIP-associating protein 2 OS=Mus musculus OX=10090 GN=Clasp2 PE=1 SV=1	Clasp2	Clasp2	0.0942266	1.97786	0.534745	0.470427	0.832779	-0.0863897	1.97786	0.393354	0.535399	0.85183	0.211528	1.97786	2.52174	0.123021	0.252367	0.125138	1.97786	0.881855	0.355372	0.522961		E9Q8N5	10316.8	10037.6	10537.8	11239.4	8479.55	9945.27	8572.45	10962.8	11371.2	12438.6	9805.42	8685.3	9347.82	9456.37	9161.52	10021.6	8898.19	11996.2	8593.87	8818.09	12391.1	15519.3	12433.2	10101.2
E9Q8T1	Transforming acidic coiled-coil-containing protein 2 OS=Mus musculus OX=10090 GN=Tacc2 PE=1 SV=1	Tacc2	Tacc2	-0.343801	7.14519	7.37599	0.0109732	0.2336	-1.19086	7.14519	75.5065	1.32e-09	9.15e-07	-0.314124	7.14519	5.72173	0.023388	0.0792855	-1.50498	7.14519	123.934	4.8082e-12	4.08783e-09		E9Q8T1	336437	530327	517773	416015	362692	419726	540347	494453	259179	484598	538883	599955	467302	471516	489516	274862	433416	161487	175170	479478	184737	278819	402185	130398
E9Q912	Rap1 GTPase-GDP dissociation stimulator 1 OS=Mus musculus OX=10090 GN=Rap1gds1 PE=2 SV=1	Rap1gds1	Rap1gds1	-0.0728226	6.23766	0.572975	0.455124	0.821905	0.0290949	6.23766	0.0800358	0.779238	0.938823	-0.0465156	6.23766	0.21805	0.643984	0.767404	-0.0174207	6.23766	0.0305984	0.862342	0.914891		E9Q912	195019	282317	195073	231933	240584	163112	172750	206086	221081	186618	188156	187550	174089	213490	143244	208524	202563	194533	179276	189743	198099	181611	210376	191060
E9Q9B0	Kinesin-like protein KIF1C OS=Mus musculus OX=10090 GN=Kif1c PE=1 SV=1	Kif1c		-0.0406408	4.68484	0.310027	0.581892	0.882677	-0.0164342	4.68484	0.04436	0.834643	0.960879	0.0358116	4.68484	0.224805	0.638917	0.763903	0.0193774	4.68484	0.0658032	0.799341	0.878179		E9Q9B0	58510.7	68980.3	77027.2	68891	66076.2	47944	59529.3	64134.8	68366.2	69270.9	78546.2	73137.6	68023.5	67772.9	72242.9	68452.8	68634.4	67560.6	71023.7	71782.5	72545.7	60911.7	63671.2	58182.6
E9Q9E1	Eukaryotic translation initiation factor 4 gamma 1 OS=Mus musculus OX=10090 GN=Eif4g1 PE=1 SV=1	Eif4g1	Eif4g1	0.0548734	7.77169	1.52649	0.226455	0.655142	0.138994	7.77169	8.56699	0.00655586	0.151084	0.0406594	7.77169	0.782733	0.38351	0.559777	0.179653	7.77169	15.3048	0.000500885	0.00424492		E9Q9E1	549679	538109	634555	568629	541516	567078	559294	545035	605792	566739	577068	549026	546348	553304	579207	554957	565228	571898	642647	576953	625151	543912	527656	528844
E9Q9K5	Triadin OS=Mus musculus OX=10090 GN=Trdn PE=1 SV=1	Trdn	Trdn	0.326862	8.43952	6.1747	0.01891	0.252962	0.00352106	8.43952	0.000628305	0.980172	0.998438	0.394611	8.43952	8.44266	0.00691084	0.035213	0.398132	8.43952	8.59399	0.00648141	0.0270904		E9Q9K5	710948	664687	857637	858385	794619	1.22871e+06	906755	503216	1.26746e+06	795176	669693	937175	939745	835971	1.11917e+06	644866	930579	853568	1.09612e+06	1.12616e+06	916951	997187	660396	712913
E9Q9M5	Ubiquitin carboxyl-terminal hydrolase 19 OS=Mus musculus OX=10090 GN=Usp19 PE=1 SV=1	Usp19	Usp19	-0.0813116	4.73838	0.6405	0.429972	0.807706	0.202343	4.73838	3.46826	0.0726131	0.483013	-0.00760201	4.73838	0.00522537	0.942865	0.963971	0.194741	4.73838	3.43726	0.0738338	0.165747		E9Q9M5	74641.7	91856.5	72092.3	71156.5	72132.2	48923.5	74774.3	74742.6	63475.7	72186.2	60037.4	59537.3	65454.1	63836	60141.9	57324.8	69984.8	89146.2	66958.2	69176.4	81904.7	74389.4	66336.8	69252
E9QA62	Leiomodin-3 OS=Mus musculus OX=10090 GN=Lmod3 PE=1 SV=1	Lmod3	Lmod3	0.507121	4.85806	14.505	0.000662854	0.0756858	0.148785	4.85806	1.09775	0.303327	0.724388	0.747448	4.85806	29.5726	7.28e-06	0.000344845	0.896233	4.85806	42.41	3.7597e-07	2.42163e-05		E9QA62	71684.4	45969.6	50604.6	47224.7	69072.3	58375.8	57339.7	73436	97778.7	83904.4	53742.6	48535.7	54884.2	46601.7	77119.6	68952.8	83490.3	90973.6	113195	73582.8	90672.3	93441.8	107575	76668.7
E9QAJ9	Rho GTPase-activating protein 17 OS=Mus musculus OX=10090 GN=Arhgap17 PE=1 SV=1	Arhgap17	Arhgap17	0.051918	3.0876	0.285951	0.596862	0.889778	-0.0269526	3.0876	0.0674357	0.796924	0.947408	0.112882	3.0876	1.26362	0.270093	0.435197	0.0859296	3.0876	0.732003	0.399177	0.562701		E9QAJ9	21852.8	20660.3	23997.1	24251.1	24065.3	19433.5	17779.9	21952.1	23855.2	21237.6	22723.8	24575.3	24305.8	21163.9	19615.1	21708.3	21640.3	24888.9	24221.5	21725.1	18678	20843.9	31694.6	20047.2
E9QAQ5	Glycogen synthase kinase-3 beta OS=Mus musculus OX=10090 GN=Gsk3b PE=1 SV=1	Gsk3b	Gsk3b	-0.27635	6.0705	7.57575	0.0100489	0.220971	-0.0787713	6.0705	0.539333	0.468547	0.824764	-0.174122	6.0705	2.80215	0.104782	0.226322	-0.252893	6.0705	5.89987	0.0215015	0.0676838		E9QAQ5	162453	147348	201876	191787	157444	167748	175271	170224	155244	135111	191088	237202	172294	325817	179795	171932	185163	177681	154066	187506	170609	156756	176376	154841
E9QB01	Neural cell adhesion molecule 1 OS=Mus musculus OX=10090 GN=Ncam1 PE=1 SV=2	Ncam1	Ncam1	0.059198	1.23397	0.106833	0.746103	0.941814	0.23413	1.23397	1.46055	0.236506	0.678817	-0.128056	1.23397	0.465465	0.50044	0.66373	0.106075	1.23397	0.320633	0.575539	0.715345		E9QB01	6040.3	5498.36	6451.65	6112.35	6329.8	4989.81	7856.97	7151.68	6087.72	8193.9	5806.98	5725.47	5188.79	5679.13	5930.64	7521.79	6604.06	6759.8	4909.49	4010.36	5149.17	8054.43	6683.8	5673.81
E9QB02	Methionine--tRNA ligase, cytoplasmic OS=Mus musculus OX=10090 GN=Mars1 PE=1 SV=1	Mars1	Mars	0.21063	5.45776	6.01584	0.0203633	0.256222	0.0959122	5.45776	1.09225	0.304519	0.724931	0.168125	5.45776	3.58777	0.0681167	0.166287	0.264038	5.45776	8.8547	0.00580784	0.0255058		E9QB02	108776	107788	120863	102734	100415	123418	118423	93147.1	135277	121860	105276	98990.7	120486	106585	127341	110024	153658	114588	133453	120888	125407	124019	94289	94836.9
E9QJT5	Acylphosphatase OS=Mus musculus OX=10090 GN=Acyp1 PE=1 SV=1	Acyp1		-0.00646141	5.60351	0.0149983	0.903365	0.974162	0.011157	5.60351	0.0391273	0.844563	0.961286	-0.123302	5.60351	5.08634	0.0317525	0.0988379	-0.112145	5.60351	4.20844	0.0492572	0.125287		E9QJT5	134160	144822	155012	143413	143359	130091	119201	122641	131959	119289	139467	133496	122715	141000	130093	137436	135608	125492	126055	121765	110519	111511	106082	115849
E9QJU4	Myozenin-3 OS=Mus musculus OX=10090 GN=Myoz3 PE=1 SV=1	Myoz3	Myoz3	-0.0478191	9.67689	0.283304	0.598558	0.889778	-0.0423272	9.67689	0.194223	0.66266	0.905557	0.036692	9.67689	0.15577	0.69594	0.80156	-0.00563518	9.67689	0.00367183	0.952093	0.967108		E9QJU4	2.12593e+06	3.07993e+06	2.21742e+06	2.49424e+06	2.49373e+06	2.35145e+06	1.57323e+06	2.2939e+06	2.46286e+06	1.63167e+06	1.93395e+06	2.15342e+06	1.84212e+06	2.11494e+06	1.85699e+06	1.87275e+06	2.33178e+06	2.06549e+06	2.17102e+06	2.47468e+06	2.16278e+06	2.12339e+06	1.97646e+06	2.26563e+06
E9QK48	Echinoderm microtubule-associated protein-like 2 OS=Mus musculus OX=10090 GN=Eml2 PE=1 SV=1	Eml2	Eml2	-0.0520862	6.35519	1.31428	0.260898	0.700132	0.151649	6.35519	9.74438	0.00402291	0.120304	-0.102595	6.35519	4.75089	0.0374612	0.109295	0.0490547	6.35519	1.08886	0.305258	0.46957		E9QK48	193235	224284	239849	236789	211251	234448	213690	199980	196591	179073	235282	240026	202831	221044	216309	244866	203561	234905	201423	207087	213440	195248	181486	228406
E9QKR0	Guanine nucleotide-binding protein G(I)/G(S)/G(T) subunit beta-2 OS=Mus musculus OX=10090 GN=Gnb2 PE=1 SV=1	Gnb2		0.0180041	7.70174	0.0320908	0.859062	0.964359	0.0975285	7.70174	0.823805	0.371475	0.776129	-0.178629	7.70174	2.93839	0.097059	0.214058	-0.0811005	7.70174	0.606908	0.442202	0.603046		E9QKR0	543921	630069	532267	625462	561552	532495	619060	602302	507948	576419	530010	570029	532464	568444	543810	756102	496492	498257	462914	481017	467808	513106	522097	695425
E9QLJ0	Cardiomyopathy-associated protein 5 OS=Mus musculus OX=10090 GN=Cmya5 PE=1 SV=1	Cmya5	Cmya5	0.0598147	7.43749	1.02714	0.319128	0.745721	0.0514143	7.43749	0.664047	0.42171	0.803521	0.0475692	7.43749	0.606782	0.442249	0.613773	0.0989835	7.43749	2.62897	0.115644	0.228558		E9QLJ0	369817	413547	521162	468895	409354	495049	462628	401216	486824	461815	403121	523958	465832	447864	498330	449054	480834	427104	458383	485851	491774	402253	361500	409028
E9QM38	Solute carrier family 12 member 2 OS=Mus musculus OX=10090 GN=Slc12a2 PE=1 SV=1	Slc12a2	Slc12a2	-0.130794	5.45182	3.78313	0.061425	0.390756	-0.177128	5.45182	6.06924	0.0198616	0.285477	0.0622244	5.45182	0.800153	0.378337	0.554603	-0.114903	5.45182	2.72047	0.109751	0.22038		E9QM38	105728	122226	120653	126459	107256	98540.7	129679	118595	110811	109234	120879	115834	109032	123814	114427	103102	127190	119017	98764.7	139800	123472	108154	115893	84721.6
E9QMK9	D-glutamate cyclase, mitochondrial OS=Mus musculus OX=10090 GN=Dglucy PE=1 SV=1	Dglucy	9030617O03Rik; Dglucy	0.17213	6.33941	1.31863	0.260151	0.700132	-0.213506	6.33941	1.7746	0.19311	0.636522	0.211604	6.33941	1.86543	0.182419	0.332056	-0.00190271	6.33941	0.000150464	0.990296	0.993233		E9QMK9	247906	93691	323181	257703	258601	189745	207771	121949	201534	247499	226667	183272	231304	241779	197842	195491	222458	204961	199082	211225	212276	248916	219218	195826
E9QMY1	OX-2 membrane glycoprotein OS=Mus musculus OX=10090 GN=Cd200 PE=1 SV=1	Cd200		-0.0042372	2.33202	0.000742918	0.97844	0.995817	0.279924	2.33202	2.83317	0.102964	0.547739	0.0986656	2.33202	0.376486	0.544224	0.69714	0.37859	2.33202	5.55282	0.0253454	0.0770377		E9QMY1	11362.3	10121.5	11166.3	10571.2	10604.3	12729	15028.7	14502.6	10551.3	12101.4	13312.9	13465.6	11921.2	11704.4	13539.6	13402.4	11893.3	17463.3	7968.45	13235.9	17872	9220.1	10228.7	18859.3
E9QN70	Laminin subunit beta-1 OS=Mus musculus OX=10090 GN=Lamb1 PE=1 SV=1	Lamb1	Lamb1	0.179324	5.50063	6.52754	0.0160713	0.24777	0.0558123	5.50063	0.553604	0.462775	0.823166	0.231644	5.50063	10.198	0.00334981	0.0210895	0.287456	5.50063	15.7086	0.000435748	0.00382727		E9QN70	119775	103745	99509.9	113958	97285.4	138100	111207	102636	114829	110422	106498	122818	130583	110367	108045	129393	138785	118344	122817	131955	117131	120982	98849.5	140891
E9QNL5	Sulfotransferase OS=Mus musculus OX=10090 GN=Sult1a1 PE=1 SV=2	Sult1a1		-0.105542	5.39316	0.370107	0.547662	0.863418	-0.481855	5.39316	6.72007	0.0147552	0.240682	-0.231484	5.39316	1.65439	0.208494	0.365738	-0.713339	5.39316	15.4572	0.000478927	0.0041485		E9QNL5	107169	160985	101477	142236	125126	119214	145496	144497	97382.8	124339	120563	111552	136764	133181	99828.1	140805	114394	48059.7	58575.2	117712	61561.5	99528.4	136208	129695
E9QNN1	DEAH box protein 9 OS=Mus musculus OX=10090 GN=Dhx9 PE=1 SV=1	Dhx9	Dhx9	0.0758438	4.77453	0.499864	0.485146	0.839508	-0.0936367	4.77453	0.666678	0.420802	0.803521	0.422209	4.77453	14.5027	0.000663387	0.00639754	0.328572	4.77453	8.78284	0.00598558	0.0259685		E9QNN1	59056.6	84707.3	58623.2	55072.5	66080.2	57381.6	64967.7	78020.4	69601.7	72120	48819.5	63256	60051.6	59096	65351.7	70396.9	91784.6	66775.7	77155.6	79835.4	63740.7	81770.1	82314.2	86309.1
E9QP49	EH domain-binding protein 1-like protein 1 OS=Mus musculus OX=10090 GN=Ehbp1l1 PE=1 SV=1	Ehbp1l1	Ehbp1l1	0.180568	6.44934	6.59499	0.0155835	0.247022	0.295203	6.44934	15.4069	0.000483481	0.029622	0.106265	6.44934	2.13622	0.1545	0.296036	0.401468	6.44934	30.5384	5.69239e-06	0.000158881		E9QP49	223087	204711	246326	198796	235008	250267	203118	218409	266968	243989	215153	211699	209925	181912	196723	202970	203065	246176	286509	210905	278575	236078	216534	254273
E9QP59	Inner nuclear membrane protein Man1 OS=Mus musculus OX=10090 GN=Lemd3 PE=1 SV=1	Lemd3	Lemd3	0.387454	-0.372374	2.95349	0.0962438	0.467629	-0.163514	-0.372374	0.461787	0.502124	0.839212	0.50614	-0.372374	4.73184	0.037818	0.109941	0.342626	-0.372374	2.16795	0.151575	0.278331		E9QP59	2266.07	1630.64	1823.1	2303.77	2111.15	2091.24	1606.12	1905.64	3173.07	1318.89	1887.92	1379.17	1065.83	920.681	1683.29	3347.19	2053.11	1157.46	2927.46	2189.75	1964.75	2283.7	3496.98	1957.91
E9QP99	Golgin subfamily A member 3 OS=Mus musculus OX=10090 GN=Golga3 PE=1 SV=1	Golga3	Golga3	0.0546711	0.810126	0.169642	0.683428	0.930765	-0.125723	0.810126	0.785453	0.382695	0.778029	0.525519	0.810126	14.6761	0.00062398	0.00607423	0.399796	0.810126	8.49586	0.00675646	0.02793		E9QP99	3321.15	3192.98	4746.68	3791.52	3115.93	3337.8	4333.31	4652.74	5223.37	4523.77	4055.52	4103.59	4457.39	3056.76	3061.27	4869.19	6005.45	4940.98	5356.1	4437.26	4628.09	5427.13	5036.47	5762.53
E9QPX1	Collagen alpha-1(XVIII) chain OS=Mus musculus OX=10090 GN=Col18a1 PE=1 SV=1	Col18a1	Col18a1	0.219801	5.6692	2.25322	0.144061	0.562802	0.0754641	5.6692	0.232594	0.633199	0.89069	-0.0180542	5.6692	0.014198	0.905967	0.943528	0.0574099	5.6692	0.143723	0.707347	0.818451		E9QPX1	130361	95493.4	117937	148492	141454	129018	189950	89624.8	119508	153128	128980	133857	111230	146124	189917	197485	121062	151874	119402	125134	113041	113696	129504	168119
E9QPX8	Voltage-dependent L-type calcium channel subunit alpha OS=Mus musculus OX=10090 GN=Cacna1s PE=1 SV=1	Cacna1s	Cacna1s	0.000931915	9.7835	0.000297517	0.986355	0.995817	-0.0294012	9.7835	0.259121	0.614537	0.887193	0.194142	9.7835	12.0788	0.00161058	0.0121495	0.164741	9.7835	8.69525	0.00621023	0.0265839		E9QPX8	1.76199e+06	2.4089e+06	2.20504e+06	2.35319e+06	2.14991e+06	2.16935e+06	2.25944e+06	2.02808e+06	2.33545e+06	1.99188e+06	2.07361e+06	2.46677e+06	2.22648e+06	2.23198e+06	2.3773e+06	2.31939e+06	2.71863e+06	2.35618e+06	2.3123e+06	2.57713e+06	2.66117e+06	2.41659e+06	2.03479e+06	2.1302e+06
E9QQ25	Striated muscle-specific serine/threonine-protein kinase OS=Mus musculus OX=10090 GN=Speg PE=1 SV=1	Speg	Speg	0.0936285	8.1425	1.41267	0.244159	0.682233	-0.0807644	8.1425	0.9198	0.345376	0.760485	0.234997	8.1425	8.32829	0.00725585	0.0363081	0.154232	8.1425	3.58521	0.0682094	0.157195		E9QQ25	517884	732352	748372	725326	674851	684921	646437	620352	758273	719380	630308	852458	791651	712185	874604	767386	818347	654805	765384	929720	782590	784770	605901	656116
E9QQ96	Non-specific serine/threonine protein kinase OS=Mus musculus OX=10090 GN=Obscn PE=1 SV=2	Obscn	Obscn	0.254465	4.17965	6.40322	0.0170144	0.251577	-0.0431571	4.17965	0.161385	0.6908	0.909305	0.63702	4.17965	37.5681	1.07e-06	9.41e-05	0.593863	4.17965	32.6627	3.36574e-06	0.000114253		E9QQ96	37500.3	39058.1	30059.7	40909.4	32284.5	45935.8	46787	36856.7	45895.2	51938.8	32475.9	38776.8	46913.5	36548.4	47522.1	37283.3	52195.6	54415.4	58334.6	66062.9	58057.1	58740.2	46332.9	47131.4
F6QC77	Troponin I, slow skeletal muscle (Fragment) OS=Mus musculus OX=10090 GN=Tnni1 PE=1 SV=1	Tnni1		0.239179	6.13969	0.416199	0.524157	0.856265	-0.35251	6.13969	0.789989	0.38177	0.778029	0.196666	6.13969	0.263529	0.611783	0.745296	-0.155844	6.13969	0.16463	0.688052	0.805502		F6QC77	288132	205904	157787	113477	165980	214653	173061	294141	170500	177274	178684	189917	206459	114307	286076	124007	162506	160260	343014	188468	110986	211986	286639	125576
F6R6F1	RalBP1-associated Eps domain-containing protein 1 (Fragment) OS=Mus musculus OX=10090 GN=Reps1 PE=1 SV=1	Reps1		0.0785684	1.11536	0.328775	0.570757	0.875733	0.042478	1.11536	0.0841273	0.773823	0.938138	0.259352	1.11536	3.35351	0.0772486	0.182307	0.30183	1.11536	4.54283	0.0415682	0.109454		F6R6F1	4814.11	3668.84	5090.22	5007.58	4399.16	7015.46	5529.71	5250.43	5893.83	5784.81	6503.43	5154.49	5193.88	5745.85	5421.74	4201.82	5422.11	5103.2	4713.15	6629.78	5637.19	6335	4946.64	7397.87
F6RJV6	LanC-like protein 2 (Fragment) OS=Mus musculus OX=10090 GN=Lancl2 PE=1 SV=1	Lancl2		0.115657	4.952	1.1195	0.298673	0.731453	-0.0596435	4.952	0.26056	0.61356	0.886293	0.275839	4.952	5.96119	0.0208913	0.0739549	0.216196	4.952	3.66072	0.0655262	0.153261		F6RJV6	73381.6	44151.3	93200.7	82996.1	78020.4	79054.7	82006.3	51472.2	73537.8	78927.7	84944.5	85593.8	79872.4	83940.5	81423.8	85412	84811.4	89591.1	78678.4	105841	84384.4	76314	93285.7	70623.9
F6ULR7	Myosin regulatory light chain 2, skeletal muscle isoform (Fragment) OS=Mus musculus OX=10090 GN=Mylpf PE=1 SV=8	Mylpf		0.329323	8.23766	1.90235	0.178624	0.612569	0.235081	8.23766	0.849083	0.364605	0.776129	0.147399	8.23766	0.357115	0.554867	0.703399	0.38248	8.23766	2.4073	0.131889	0.251942		F6ULR7	825557	261567	992255	995185	1.01858e+06	1.24037e+06	891381	139831	801016	630179	758026	881480	848972	787529	767796	697929	690309	720079	866717	702417	854608	639413	666688	785827
F6V6T4	Transmembrane emp24 domain-containing protein 2 (Fragment) OS=Mus musculus OX=10090 GN=Tmed2 PE=1 SV=1	Tmed2		0.126488	6.75313	4.36454	0.0454871	0.348364	0.0268153	6.75313	0.17169	0.681632	0.905557	0.147985	6.75313	5.58791	0.0249245	0.0825993	0.1748	6.75313	7.79834	0.00911745	0.0352897		F6V6T4	272200	228547	292073	283415	271872	287687	280086	226686	285793	288945	262806	277648	271690	319328	287490	305161	305983	275353	304954	280678	304060	282600	289562	298530
F6VQH5	Heterogeneous nuclear ribonucleoprotein D-like (Fragment) OS=Mus musculus OX=10090 GN=Hnrnpdl PE=1 SV=1	Hnrnpdl		0.0975393	4.22332	1.18948	0.284324	0.722896	-0.042061	4.22332	0.193581	0.663182	0.905557	0.341635	4.22332	13.6625	0.000896214	0.00792708	0.299574	4.22332	10.5042	0.00296474	0.0157451		F6VQH5	45786	37782.4	45090.3	46961.6	42389.7	49024.8	49884.2	44885.8	47460.6	43473.6	40899.6	47886.8	46614.3	43147.9	49191.1	43053.1	53493.7	46851.8	45374.7	46234.4	49866	69866	49621.5	51522.7
F6WR04	Cathepsin S OS=Mus musculus OX=10090 GN=Ctss PE=1 SV=1	Ctss	Ctss	0.452057	1.19306	3.39364	0.0755904	0.423379	0.365612	1.19306	1.94612	0.173492	0.627193	0.410514	1.19306	2.63028	0.115557	0.244094	0.776126	1.19306	9.37631	0.0046767	0.0216351		F6WR04	6015.35	2894.83	4940.84	5221.34	5532.29	5329.18	5803.08	4813.88	5446.27	5840.99	3380.72	5376.82	4853.04	4489.39	6234.08	9278.6	6977.96	5200.46	5368.11	4644.62	5992.07	5467.01	7741.11	16396.4
F6X9B6	Nebulin (Fragment) OS=Mus musculus OX=10090 GN=Neb PE=1 SV=1	Neb		-0.00957231	5.62552	0.00201723	0.964488	0.993032	0.0896198	5.62552	0.154696	0.697003	0.909553	0.137451	5.62552	0.38888	0.537829	0.692479	0.227071	5.62552	1.06209	0.311373	0.475482		F6X9B6	57725.1	97075.1	112354	143025	97755.3	130342	188827	77659.1	166465	110396	105358	172524	119949	115679	163473	120361	158310	149595	119807	128110	182002	116149	47586.8	148506
F6ZGN3	Unconventional myosin-XVIIIa (Fragment) OS=Mus musculus OX=10090 GN=Myo18a PE=1 SV=2	Myo18a		-0.0351086	2.11387	0.0310305	0.861384	0.964359	-0.263117	2.11387	1.52246	0.227054	0.671011	-0.166697	2.11387	0.650858	0.426307	0.602296	-0.429814	2.11387	4.29574	0.0471075	0.121493		F6ZGN3	7288.17	13358.2	13900.3	7993.42	10243.9	8941.21	13267.1	12414.9	9926.07	14785.7	8480.25	26332.2	14068.1	8295.04	19228.4	11842.1	13522.5	8147.29	9116.1	11699.6	10100.3	10433	8331.56	6937.67
F8VPK0	Tetratricopeptide repeat domain 37 OS=Mus musculus OX=10090 GN=Ttc37 PE=1 SV=1	Ttc37	Ttc37	0.00980948	2.97439	0.0070221	0.933787	0.983026	0.0774277	2.97439	0.382807	0.540886	0.854242	0.212577	2.97439	3.08537	0.0894482	0.201881	0.290005	2.97439	5.74472	0.0231345	0.0718343		F8VPK0	18233.2	16832.2	20629.2	20315.3	18742.9	16535.9	20655	18478.4	19777.9	20476.8	19880.4	19317.5	19351.4	20078.2	18346.3	19351.2	16459.4	22623.8	28657.6	27983.1	22474.3	13176	19811.1	18456.3
F8VPN4	4-alpha-glucanotransferase OS=Mus musculus OX=10090 GN=Agl PE=1 SV=1	Agl	Agl	0.112215	11.6445	1.87037	0.181833	0.616043	0.0834373	11.6445	0.904909	0.349251	0.7609	0.0642363	11.6445	0.572702	0.45523	0.624704	0.147674	11.6445	3.02955	0.092255	0.194417		F8VPN4	7.33002e+06	9.27935e+06	7.60494e+06	8.49445e+06	7.60529e+06	1.02214e+07	1.00844e+07	7.18868e+06	9.31886e+06	7.71528e+06	7.23833e+06	7.88349e+06	8.43672e+06	7.86884e+06	8.98089e+06	8.75631e+06	7.86583e+06	7.90109e+06	8.66406e+06	1.0368e+07	8.57787e+06	7.74511e+06	5.87519e+06	7.42932e+06
F8VPZ1	E3 ubiquitin-protein ligase TRIM63 OS=Mus musculus OX=10090 GN=Trim63 PE=4 SV=1	Trim63	Trim63	0.0989901	3.54657	0.143056	0.708048	0.937008	-0.88581	3.54657	9.87025	0.00388018	0.118866	0.226225	3.54657	0.699208	0.409966	0.5848	-0.659585	3.54657	5.8187	0.0224898	0.0701703		F8VPZ1	23840	42644.2	39217.2	25262.6	46716	40075.8	27959.5	29980.4	18621.8	36410.5	25844.4	52533.7	31070.7	19163.3	51019.6	19695.8	28744.9	12036.9	21001	40618.3	28563.1	37719.8	34553.8	33658.3
F8VQC1	Signal recognition particle subunit SRP72 OS=Mus musculus OX=10090 GN=Srp72 PE=1 SV=1	Srp72	Srp72	0.235321	3.91365	6.61122	0.0154686	0.247022	0.231279	3.91365	5.58872	0.0249148	0.324752	0.385139	3.91365	16.5965	0.000322379	0.00385627	0.616418	3.91365	42.4704	3.71262e-07	2.42163e-05		F8VQC1	39858.1	34207.8	36098.5	30538.1	38543.7	27870.5	30734.4	35210.5	39013.2	39244.5	38277.7	28985.6	39721.8	28359.4	41116.2	31002.2	40628.6	47194.7	50137	38384.2	51160.1	44478	42276.4	42002.5
F8VQJ3	Laminin subunit gamma-1 OS=Mus musculus OX=10090 GN=Lamc1 PE=1 SV=1	Lamc1	Lamc1	0.175308	6.12965	4.68264	0.0387567	0.330733	-0.00363676	6.12965	0.00176436	0.96678	0.991765	0.126294	6.12965	2.27332	0.142326	0.279751	0.122657	6.12965	2.1442	0.153758	0.281311		F8VQJ3	200423	163294	180817	181861	170433	204620	197915	163115	167213	196133	163479	190673	187587	170008	194729	206508	202640	158409	170736	201781	152361	173497	179768	228911
F8WGF2	Constitutive NOS OS=Mus musculus OX=10090 GN=Nos1 PE=1 SV=1	Nos1	Nos1	-0.0220597	5.29603	0.0710819	0.791636	0.954675	-0.102354	5.29603	1.33874	0.256603	0.696849	0.186058	5.29603	4.7299	0.0378544	0.109941	0.0837046	5.29603	0.956321	0.336122	0.503386		F8WGF2	92934.7	117750	121490	109378	97613.3	96695.8	93531.7	102919	105152	113885	86498.8	95835.5	101851	92415.8	75315.7	88536.3	107667	98122.9	85073.5	109832	112489	101848	115663	96680.3
F8WHM5	Golgi apparatus protein 1 (Fragment) OS=Mus musculus OX=10090 GN=Glg1 PE=1 SV=1	Glg1		-0.00457257	1.14945	0.000794071	0.97771	0.995817	-0.155111	1.14945	0.798802	0.378735	0.777485	-0.133855	1.14945	0.633508	0.432473	0.606235	-0.288967	1.14945	2.94112	0.0969109	0.200527		F8WHM5	4945.86	6563.67	8149.94	5709.65	5762.37	5329.12	6752.99	5129.07	6791.45	6071.99	6128.72	6818.83	6898.68	6361.31	7330.35	6053.89	4985.28	4909.75	5722.48	5598.08	4123.15	6449.08	6015.03	4888.21
F8WHU5	Sister chromatid cohesion protein PDS5 homolog B OS=Mus musculus OX=10090 GN=Pds5b PE=1 SV=1	Pds5b	Pds5b	0.176386	0.949883	1.54655	0.223504	0.655142	0.0266199	0.949883	0.0308588	0.861764	0.966943	0.408594	0.949883	7.77533	0.00920927	0.0429994	0.435214	0.949883	8.82116	0.00589006	0.0257222		F8WHU5	3093.59	4155.78	4438.72	4869.23	5533.79	3860.49	3997.7	4819.13	5246.69	5118.6	3224.01	3946.51	4771.64	5589.02	4237.04	6267.06	5824.34	5793.54	5262.64	6056.89	5968.36	4622.52	6243.17	6387.07
F8WIE5	HECT-type E3 ubiquitin transferase OS=Mus musculus OX=10090 GN=Hectd1 PE=1 SV=1	Hectd1	Hectd1	0.104982	5.61347	1.65834	0.207906	0.642386	-0.1291	5.61347	2.19409	0.149216	0.602312	0.187177	5.61347	4.93214	0.0342476	0.103651	0.0580779	5.61347	0.474195	0.49648	0.648548		F8WIE5	108973	108711	139126	138546	128521	138049	114724	94783.9	142102	127299	120921	146156	133646	142194	139758	115532	146573	132940	128137	109566	124009	149674	150151	106605
F8WIS9	Calcium/calmodulin-dependent protein kinase OS=Mus musculus OX=10090 GN=Camk2a PE=1 SV=1	Camk2a	Camk2a	0.0675053	6.91969	0.541813	0.467535	0.831974	-0.0574441	6.91969	0.343311	0.562411	0.862795	0.31432	6.91969	10.9962	0.00244243	0.0165375	0.256876	6.91969	7.3425	0.0111371	0.0410812		F8WIS9	220376	290707	276809	324430	305089	306006	318278	231448	339881	238270	266929	357668	298003	296262	338396	335044	386667	352631	299136	417101	340141	364507	232193	324948
F8WIV2	Serine (or cysteine) peptidase inhibitor, clade B, member 6a OS=Mus musculus OX=10090 GN=Serpinb6a PE=1 SV=1	Serpinb6a	Serpinb6a	0.0421042	10.2749	0.166617	0.686104	0.932626	-0.158284	10.2749	2.05944	0.161856	0.610117	-0.00432632	10.2749	0.00164183	0.967954	0.979259	-0.162611	10.2749	2.31261	0.139048	0.261249		F8WIV2	3.48542e+06	3.48004e+06	3.57017e+06	2.84851e+06	3.18876e+06	3.19289e+06	3.55806e+06	4.1488e+06	3.11879e+06	4.10492e+06	3.50558e+06	2.80078e+06	2.82811e+06	3.27721e+06	3.24077e+06	3.76902e+06	3.20346e+06	2.665e+06	2.72574e+06	3.88985e+06	2.85448e+06	3.39054e+06	2.48494e+06	3.42759e+06
F8WJ05	Inter-alpha-trypsin inhibitor heavy chain H1 OS=Mus musculus OX=10090 GN=Itih1 PE=1 SV=1	Itih1	Itih1	0.227713	3.18619	1.89993	0.178522	0.612569	0.386095	3.18619	4.7698	0.0371108	0.393377	-0.116101	3.18619	0.460458	0.502735	0.665018	0.269994	3.18619	2.50227	0.124419	0.240601		F8WJ05	29079.1	25209.5	20863.4	21457.2	25751.9	25434.2	19750.8	19672.4	25820.8	22635.5	22812.9	30067.8	27539.3	24215.4	23568.7	26805.3	15163.3	40180	21429.6	23418.5	18820.1	15220.9	24849.7	36996.3
F8WJG3	Transformer-2 protein homolog beta OS=Mus musculus OX=10090 GN=Tra2b PE=1 SV=1	Tra2b	Tra2b	0.0529779	2.00772	0.151137	0.700262	0.935294	0.0747942	2.00772	0.263571	0.611527	0.884373	0.0197517	2.00772	0.0196142	0.889578	0.93224	0.0945459	2.00772	0.44987	0.50765	0.655301		F8WJG3	8709.96	9370.58	15084	8890.77	7272.22	12934	14727.4	8089.05	8094.83	10628.3	7719.45	11051.8	12292.1	10216.9	11198.1	13304.6	9688.24	10360.9	10208.8	9611.62	8541.28	11452.2	9960.33	11268
G3UVV4	Hexokinase OS=Mus musculus OX=10090 GN=Hk1 PE=1 SV=1	Hk1	Hk1	0.0634808	3.91371	0.248143	0.622105	0.901517	0.248472	3.91371	3.32295	0.0785388	0.4934	0.227662	3.91371	2.98646	0.094491	0.211364	0.476134	3.91371	13.0676	0.00111355	0.00770589		G3UVV4	31655.7	29613.3	32074.5	40931.2	35746.3	33218.3	39765.4	36903.8	30269.6	39249.5	32287	37243.8	31234.9	36381.8	35016.4	50063.8	39249.8	44230.2	41413.5	36808.7	41214.9	47543.8	41747	64816.5
G3UW82	Myosin, heavy polypeptide 2, skeletal muscle, adult OS=Mus musculus OX=10090 GN=Myh2 PE=1 SV=1	Myh2	Myh2	0.455435	5.75769	1.43745	0.240727	0.67705	-0.495378	5.75769	1.48699	0.232984	0.677831	0.776284	5.75769	3.91376	0.0579334	0.147446	0.280905	5.75769	0.513903	0.479466	0.634907		G3UW82	66274.6	90724.2	159801	91596.4	111705	181687	56994.5	176792	140360	186671	123234	106326	187111	82675.7	162907	136287	185442	102809	392351	224689	131539	166647	353505	53339.3
G3UWR2	GRB10-interacting GYF protein 2 OS=Mus musculus OX=10090 GN=Gigyf2 PE=1 SV=1	Gigyf2		0.0497739	-0.526623	0.0283991	0.867332	0.964897	0.624432	-0.526623	3.88816	0.0581346	0.455656	0.102254	-0.526623	0.112043	0.740214	0.83382	0.726686	-0.526623	5.66366	0.0240416	0.0738294		G3UWR2	764.905	735.487	2184.98	1850.96	2468.16	1288.74	2316.12	1298.81	1673.89	2480.07	1227.83	1882.16	1410.54	1309.97	1680.74	834.564	931.482	2547.49	3065.03	779.971	2228.62	2489.22	1267.82	2862.91
G3UX26	Outer mitochondrial membrane protein porin 2 OS=Mus musculus OX=10090 GN=Vdac2 PE=1 SV=1	Vdac2		0.176329	9.60499	4.40006	0.0446747	0.34812	-0.170016	9.60499	3.57949	0.0684178	0.483013	0.364359	9.60499	17.598	0.000231268	0.00307379	0.194342	9.60499	5.00295	0.0330759	0.0938834		G3UX26	2.01494e+06	2.25793e+06	1.83161e+06	1.75726e+06	1.95683e+06	2.30371e+06	1.87944e+06	1.90342e+06	1.89277e+06	1.98188e+06	1.48646e+06	1.89615e+06	2.15686e+06	1.85874e+06	2.14233e+06	1.69607e+06	2.08251e+06	1.88866e+06	2.437e+06	2.22661e+06	2.04102e+06	2.3035e+06	2.50465e+06	1.72384e+06
G3UXF4	Ankyrin-1 (Fragment) OS=Mus musculus OX=10090 GN=Ank1 PE=1 SV=1	Ank1		-0.121016	6.21979	0.791017	0.381037	0.781446	0.0838903	6.21979	0.332649	0.568509	0.863941	-0.430779	6.21979	9.26206	0.00490234	0.0275984	-0.346889	6.21979	6.02135	0.020311	0.0650781		G3UXF4	164849	361369	195634	212380	221249	215598	224926	210228	210312	148561	182264	264130	226360	214429	256947	208090	150451	119932	239075	184678	171478	196251	127653	115806
G3UXL2	Ribose-phosphate diphosphokinase OS=Mus musculus OX=10090 GN=Prps1l3 PE=3 SV=1	Prps1l3	Prps1l3	-0.00840783	8.84671	0.00128761	0.971626	0.994566	0.352501	8.84671	1.97546	0.170682	0.623189	-0.368734	8.84671	2.2922	0.141043	0.2781	-0.0162325	8.84671	0.00447832	0.947113	0.964666		G3UXL2	808554	1.31726e+06	1.28397e+06	1.73573e+06	1.18107e+06	1.85989e+06	1.56285e+06	675659	615814	708926	1.40752e+06	1.35094e+06	1.38759e+06	1.32224e+06	1.89582e+06	1.72699e+06	572966	1.61497e+06	1.07447e+06	1.12652e+06	1.09593e+06	538844	642377	894589
G3UXT7	RNA-binding protein FUS (Fragment) OS=Mus musculus OX=10090 GN=Fus PE=1 SV=1	Fus		0.210805	4.32119	5.03607	0.0325432	0.302772	0.0894802	4.32119	0.794556	0.379988	0.777485	0.224287	4.32119	5.33861	0.0280912	0.0905843	0.313768	4.32119	10.4525	0.00302622	0.0158916		G3UXT7	53283.3	35925	50133.1	50168	52150.5	54476.9	48077.1	44398.5	54343	54295.8	49900.3	52656.6	47926.8	49862.2	54843.7	51861	49806.5	55229.7	49603.1	48908.9	56802.5	52079.1	59442.9	74725.7
G3UYV7	40S ribosomal protein S28 (Fragment) OS=Mus musculus OX=10090 GN=Rps28 PE=1 SV=1	Rps28		0.36328	2.80272	12.2888	0.00148788	0.101135	0.0546648	2.80272	0.244095	0.624948	0.888703	0.16268	2.80272	2.3105	0.139222	0.276027	0.217345	2.80272	4.12598	0.0513885	0.129476		G3UYV7	24822	17372.9	19590.7	15293.1	18620.1	25231.3	17571.9	14339.4	23487.6	17622.9	15947.9	15846.9	17798.4	16812	19375.4	17070	17828	21520.9	19851.6	17309	20421.3	20849.8	17902.8	14308.9
G3UZ26	Serine hydroxymethyltransferase (Fragment) OS=Mus musculus OX=10090 GN=Shmt1 PE=1 SV=1	Shmt1		-0.0543802	5.98712	0.46633	0.500045	0.850154	0.17989	5.98712	4.46237	0.0432882	0.402538	-0.339183	5.98712	16.8068	0.000300454	0.00369971	-0.159294	5.98712	3.72379	0.063376	0.149765		G3UZ26	159431	196393	212784	211505	186840	233048	172635	153582	170214	110872	175514	197475	194665	188074	167308	176305	168388	174391	152806	138368	177769	144452	106055	131347
G3UZ34	116 kDa U5 small nuclear ribonucleoprotein component OS=Mus musculus OX=10090 GN=Eftud2 PE=1 SV=1	Eftud2		-0.0469572	1.24937	0.110174	0.742309	0.941784	0.220988	1.24937	2.13274	0.154824	0.602889	-0.211307	1.24937	2.07348	0.16048	0.30333	0.00968189	1.24937	0.00437244	0.947728	0.964666		G3UZ34	6072.05	7682.9	5826.91	5286.54	6373.4	6771.68	9931.8	7107.82	6063.66	5906.19	5115.5	5682.91	5763.93	6622.96	6184.89	6771.5	5828.39	5626.28	6349.43	5432.23	4369.92	6525.93	6197.73	7385.71
G3X8Q5	Ceruloplasmin OS=Mus musculus OX=10090 GN=Cp PE=1 SV=1	Cp	Cp	0.384269	7.79748	1.76064	0.195329	0.628254	-0.000895231	7.79748	8.39e-06	0.99771	0.999396	-0.0376327	7.79748	0.0157972	0.900883	0.939792	-0.038528	7.79748	0.0165575	0.898539	0.934751		G3X8Q5	1.08287e+06	477007	447396	445717	351616	660302	1.11761e+06	415065	471328	785200	509644	462356	709237	604142	775736	773444	363139	772031	374358	810974	337244	468068	484323	889145
G3X8R0	Receptor expression-enhancing protein OS=Mus musculus OX=10090 GN=Reep5 PE=1 SV=1	Reep5	Reep5	0.131506	5.28457	0.874055	0.357477	0.767105	0.0601854	5.28457	0.160228	0.691851	0.909305	-0.220121	5.28457	2.27645	0.142061	0.279751	-0.159936	5.28457	1.20344	0.281569	0.442367		G3X8R0	98284.7	49435.8	125696	126420	116710	157511	139097	70742.5	99769.6	90299.2	116632	140739	112926	108755	125230	122710	87119.1	74240.6	90642.7	88756.2	90946.9	85531.2	92289.5	107706
G3X8T3	Carboxypeptidase OS=Mus musculus OX=10090 GN=Ctsa PE=1 SV=1	Ctsa	Ctsa	0.245807	2.21052	2.32365	0.138143	0.549076	-0.00989472	2.21052	0.0032995	0.954584	0.990776	0.491032	2.21052	8.68976	0.00622462	0.0325745	0.481138	2.21052	8.34326	0.00720965	0.0294482		G3X8T3	11672	8320.71	11841.3	11242.6	11445.2	12336.6	10728.7	8826.41	12358.9	11814.7	10121.3	10347.9	10576.1	9941.8	9467.72	12812	23035.2	10635.4	8948.89	12422.6	12326.2	13276.9	10040.6	14603.2
G3X8T7	Sodium channel protein OS=Mus musculus OX=10090 GN=Scn4a PE=3 SV=1	Scn4a	Scn4a	0.0814093	6.24759	2.62756	0.115737	0.504609	0.101894	6.24759	3.6015	0.0676206	0.483013	0.190578	6.24759	13.4713	0.000960625	0.00837241	0.292472	6.24759	31.7459	4.21266e-06	0.000130644		G3X8T7	182395	166658	218431	198626	201624	203424	185746	152418	207787	170811	173623	212156	182114	196065	177064	199922	218851	222173	210556	197522	241982	201096	190071	181183
G3X8T9	Serine protease inhibitor A3N OS=Mus musculus OX=10090 GN=Serpina3n PE=1 SV=1	Serpina3n	Serpina3n	-0.378135	5.60448	2.35469	0.136019	0.544076	-1.00156	5.60448	14.2131	0.000766542	0.0401157	0.00136483	5.60448	2.87e-05	0.995762	0.997748	-1.0002	5.60448	14.8973	0.000603585	0.00497117		G3X8T9	111133	160091	139742	125527	95774.8	128688	187782	120753	83993.7	145244	140915	133594	154892	272034	141577	82020.4	112830	143687	44117.1	251458	56832.6	118847	146913	77323
G3X8U3	Queuosine salvage protein OS=Mus musculus OX=10090 GN=2210016F16Rik PE=1 SV=1	2210016F16Rik	2210016F16Rik	0.042715	5.52124	0.369639	0.547886	0.863418	0.0562712	5.52124	0.561288	0.459715	0.821924	0.0567547	5.52124	0.60957	0.441212	0.613363	0.113026	5.52124	2.4192	0.130593	0.249848		G3X8U3	131478	120560	121861	118004	121512	107003	108224	124316	123837	121178	140917	109203	108777	116053	114375	121279	132505	138850	125240	111869	123626	121954	118041	116865
G3X937	Solute carrier family 41 member 3 OS=Mus musculus OX=10090 GN=Slc41a3 PE=1 SV=1	Slc41a3	Slc41a3	0.11944	4.4933	1.12232	0.298076	0.731453	0.28308	4.4933	5.50907	0.0258813	0.331579	-0.0104843	4.4933	0.008072	0.929022	0.956369	0.272596	4.4933	5.47274	0.0263357	0.079323		G3X937	54652.5	41244.3	71103.8	65621.1	64276.8	46183.1	50939.3	44852.4	71203.7	51346.8	51530	66403	72320.2	67756.7	56112.7	61411.6	55593.1	60099.3	64813.8	52756.3	80831.2	67359.2	43584.8	55293.9
G3X972	Sec24-related gene family, member C (S. cerevisiae) OS=Mus musculus OX=10090 GN=Sec24c PE=1 SV=1	Sec24c	Sec24c	-0.0620985	5.79231	1.1194	0.298692	0.731453	0.099959	5.79231	2.53762	0.121895	0.575034	0.0049043	5.79231	0.00651753	0.936205	0.961073	0.104863	5.79231	2.98368	0.0946376	0.196959		G3X972	142548	155678	150508	147821	139864	129223	139341	163527	140170	119634	146215	143044	137698	144817	141647	148509	148354	166546	145990	145849	162499	147966	143186	144172
G3X9D8	Kelch-like protein 31 OS=Mus musculus OX=10090 GN=Klhl31 PE=1 SV=1	Klhl31	Klhl31	0.446158	6.5325	11.0761	0.00236744	0.115689	1.25627	6.5325	74.828	1.46e-09	9.15e-07	0.302569	6.5325	4.78678	0.0367994	0.108174	1.55884	6.5325	123.776	4.88196e-12	4.08783e-09		G3X9D8	238347	152567	184826	159482	191194	197742	153974	181483	348072	201453	145943	116334	138219	152687	141315	183788	174597	439176	443228	174293	487184	221804	179618	350308
G3X9M0	28S ribosomal protein S29, mitochondrial OS=Mus musculus OX=10090 GN=Dap3 PE=1 SV=1	Dap3	Dap3	0.178395	4.95606	2.92287	0.0979049	0.469177	-0.094684	4.95606	0.720836	0.402754	0.793416	0.553096	4.95606	26.304	1.73e-05	0.000656631	0.458412	4.95606	18.077	0.000197852	0.00232521		G3X9M0	73056.6	46545.6	79206.7	67805.9	66277.2	75217.2	66900.1	69848.2	73889.7	82399.9	72455	73153.8	75557.4	70473.1	76876.9	69478	87545.6	97186.3	110289	93569.1	91297.4	101233	104151	71673.5
G3X9Q1	Integrin alpha-7 OS=Mus musculus OX=10090 GN=Itga7 PE=1 SV=1	Itga7	Itga7	0.0612818	6.71617	0.590387	0.448419	0.813893	-0.0931267	6.71617	1.19285	0.283655	0.714764	0.0615868	6.71617	0.557053	0.461397	0.630253	-0.0315399	6.71617	0.145896	0.705245	0.81828		G3X9Q1	296146	278380	272943	240092	260135	292969	316098	308618	255027	314077	290339	255396	249179	269799	281777	291821	284908	268404	253614	294423	257673	261745	283606	278706
G3X9U9	Mitochondrial fission 1 protein OS=Mus musculus OX=10090 GN=Fis1 PE=1 SV=1	Fis1	Fis1	0.133142	4.58157	0.591272	0.448102	0.813893	0.101658	4.58157	0.301631	0.587037	0.871535	-0.288055	4.58157	2.56827	0.11979	0.248734	-0.186397	4.58157	1.07811	0.307642	0.471792		G3X9U9	90196.6	128076	58277.5	51833.9	83427.6	68917.9	49004	71872.1	107128	71122.3	62910	58875.1	53179.4	62570.3	45726.9	53652.6	58726.1	55721.6	69206.2	58651.2	55729.4	52343.7	52504.3	56267.2
G3X9Y5	Ubiquitin conjugation factor E4 A OS=Mus musculus OX=10090 GN=Ube4a PE=1 SV=1	Ube4a	Ube4a	-0.181863	4.35286	6.69828	0.0148677	0.247022	-0.152091	4.35286	4.09996	0.0520821	0.443492	0.0564614	4.35286	0.603485	0.443479	0.614461	-0.0956296	4.35286	1.7269	0.199003	0.339834		G3X9Y5	46232.1	61328.1	54613.7	60221.4	55804.6	46355.1	49618.7	56847.2	44243	41532.8	58836.4	59311.9	50426.8	59495.8	54000.3	51827.4	65895.6	51442.4	48866	61713.2	57110.2	44533.3	52924.7	51018.5
G3XA25	Acetyl-CoA acetyltransferase, cytosolic OS=Mus musculus OX=10090 GN=Acat2 PE=1 SV=1	Acat2		-0.120615	3.94421	0.967408	0.33338	0.750405	0.0120871	3.94421	0.00850337	0.927156	0.988412	0.0124004	3.94421	0.00954848	0.922823	0.953179	0.0244874	3.94421	0.0372415	0.848306	0.906005		G3XA25	31044.7	55603.2	33654.4	48483.1	40216.1	36790.4	38420.2	55654.7	40193.6	36294.4	34893.5	37962.9	36206.4	32596.3	29682.6	49814.9	36363.2	38523.9	40241	42184.7	39566.9	36920	44665.7	47898.7
G5DDB7	Phosphoinositide phospholipase C OS=Mus musculus OX=10090 GN=Plcd1 PE=1 SV=1	Plcd1	Plcd1	0.0960975	5.00269	0.928516	0.343135	0.763468	0.0383202	5.00269	0.129209	0.721831	0.918228	0.0442084	5.00269	0.183556	0.671468	0.785621	0.0825286	5.00269	0.640003	0.430149	0.59273		G5DDB7	82620	80957.3	67583.8	83929.5	75145.6	86773.1	94899.6	91028.1	78460.2	95124.2	80709	80176.7	82714.5	86029.3	83598.6	100778	75832.8	96248.9	87856.8	82078.5	74065.2	82073	94308.7	95742.3
G5E814	Complex I-B14.7 OS=Mus musculus OX=10090 GN=Ndufa11 PE=1 SV=1	Ndufa11	Ndufa11	0.0173198	6.92733	0.0135898	0.907994	0.975155	-0.158948	6.92733	1.001	0.325284	0.741575	0.347984	6.92733	5.13528	0.0310252	0.0972975	0.189035	6.92733	1.51429	0.228302	0.377728		G5E814	315245	517471	262482	230616	292726	356574	268653	347691	240516	290513	254009	282193	305738	232151	297722	233452	390793	349552	362239	344192	355061	343685	429642	218703
G5E829	Plasma membrane calcium-transporting ATPase 1 OS=Mus musculus OX=10090 GN=Atp2b1 PE=1 SV=1	Atp2b1	Atp2b1	0.010767	5.03565	0.0266886	0.871352	0.965803	0.0184402	5.03565	0.0684962	0.79537	0.947408	-0.0672483	5.03565	0.970612	0.332594	0.50543	-0.0488081	5.03565	0.511456	0.48017	0.635297		G5E829	81558.1	74069.9	98045.5	96060.9	88433.2	84862.9	98235.3	85549.6	85056.2	82308.1	84933.3	93264.1	85009.3	93226.1	88449.7	104741	76119.6	78243.7	80231.2	82200.1	91439.3	82391.3	81056	86747.9
G5E850	Cytochrome b5 OS=Mus musculus OX=10090 GN=Cyb5a PE=1 SV=1	Cyb5a	Cyb5; Cyb5a	0.0536841	3.03231	0.0960937	0.758763	0.94464	0.300082	3.03231	2.62111	0.116167	0.571092	-1.01415	3.03231	30.8932	5.21e-06	0.00028978	-0.714064	3.03231	15.5377	0.000462127	0.00403077		G5E850	24348.8	29146.8	19317	24984	36125.3	29849.4	31220	26439.4	25288.1	26992.4	23175.6	28023.8	27248.2	38121.5	17556.6	33987.3	12827.3	12339.5	15623.4	15958.2	11699.4	13595.8	14033.5	28542.7
G5E866	Splicing factor 3B subunit 1 OS=Mus musculus OX=10090 GN=Sf3b1 PE=1 SV=1	Sf3b1	Sf3b1	0.0633364	1.93511	0.145215	0.7059	0.937008	0.329573	1.93511	3.43334	0.0739897	0.484016	-0.0831763	1.93511	0.233413	0.632596	0.758511	0.246397	1.93511	2.05687	0.162109	0.292752		G5E866	9236.52	10022.7	8758.51	9703.75	10188.3	9421.23	11087.8	9632.27	9679.59	10822.8	8307.27	9988.28	10057.1	11869.4	10947.8	9324.6	12727.5	8129.75	9902.06	6857.17	6401.27	6831.8	12454.6	11575.2
G5E895	Aldo-keto reductase family 1, member B10 (aldose reductase) OS=Mus musculus OX=10090 GN=Akr1b10 PE=1 SV=1	Akr1b10	Akr1b10	-0.0743456	8.30435	0.90535	0.349135	0.767105	-0.0285078	8.30435	0.116488	0.735311	0.923377	-0.177018	8.30435	4.77497	0.0370157	0.108372	-0.205526	8.30435	6.43258	0.0167864	0.0561485		G5E895	923627	1.02455e+06	917824	940475	929500	922867	767047	986186	789247	725915	1.02548e+06	892707	839006	820612	794000	823723	745377	802391	879689	789842	823705	790928	789922	654402
G5E897	Protein O-glucosyltransferase 3 OS=Mus musculus OX=10090 GN=Poglut3 PE=1 SV=1	Poglut3	Kdelc2	0.18931	2.09505	0.94546	0.338837	0.757933	0.605086	2.09505	8.39823	0.00704271	0.152003	0.065912	2.09505	0.107138	0.745754	0.837492	0.670998	2.09505	11.1114	0.00233509	0.0131224		G5E897	9240.97	6811.55	11550.1	10547.9	10159.4	9983.41	8986.32	10601.8	14223.7	10243.6	9087.43	9758.16	10828	10701.8	8026.4	13050.8	10960.2	12621.6	11591.8	7029.21	15630.2	12023.6	12526.4	21514.6
G5E8J2	Ankyrin-1 OS=Mus musculus OX=10090 GN=Ank1 PE=1 SV=1	Ank1	Ank1	0.238195	6.43924	2.84219	0.102466	0.478426	-0.007603	6.43924	0.00253661	0.960174	0.991765	0.0633383	6.43924	0.187947	0.667813	0.783534	0.0557353	6.43924	0.145519	0.705614	0.818329		G5E8J2	253119	169175	237155	286335	231469	160988	267516	202061	229517	209620	205128	251971	258046	147493	207828	448595	214169	207934	215955	234950	226744	205119	242216	200980
G5E8J6	Histidine-rich calcium-binding protein OS=Mus musculus OX=10090 GN=Hrc PE=1 SV=1	Hrc	Hrc	0.182529	6.01329	6.22955	0.0184348	0.252962	-0.101028	6.01329	1.67064	0.206274	0.645281	0.139359	6.01329	3.39745	0.0754352	0.179956	0.0383314	6.01329	0.256724	0.616172	0.749915		G5E8J6	194559	139852	173282	173964	181264	183052	167423	133286	175049	169734	170954	159338	196090	198064	182541	150065	176530	165420	161510	186273	182220	174656	161019	132733
G5E8R3	Pyruvate carboxylase OS=Mus musculus OX=10090 GN=Pcx PE=1 SV=1	Pcx	Pcx	-0.417211	8.61263	6.86526	0.0138005	0.241716	-0.338711	8.61263	3.96394	0.0559102	0.455519	0.17369	8.61263	1.11671	0.299288	0.470176	-0.165022	8.61263	1.00285	0.324845	0.490686		G5E8R3	677309	1.24111e+06	1.45337e+06	1.12948e+06	854912	561743	867541	1.09812e+06	1.00921e+06	869405	755938	1.10174e+06	1.09042e+06	1.44875e+06	790465	652501	1.46991e+06	711092	735691	871445	1.14269e+06	1.38564e+06	1.26131e+06	669818
G5E8R4	Serine/threonine-protein phosphatase 6 regulatory subunit 3 OS=Mus musculus OX=10090 GN=Ppp6r3 PE=1 SV=1	Ppp6r3	Ppp6r3	-0.0260674	3.96288	0.0881188	0.768677	0.949555	-0.136646	3.96288	2.11797	0.156212	0.603698	0.0935657	3.96288	1.06099	0.311419	0.482296	-0.0430801	3.96288	0.224472	0.639165	0.766754		G5E8R4	42803	32337.7	46538.2	49643.4	35060.6	39437.6	48110.3	31565.3	38494.9	42854	45862	50866.7	41066.3	33429.6	40608.6	36558	44974.8	41788.1	40912.2	45474.1	40337.7	41969.9	40377.7	36554.2
G5E8T0	DnaJ homolog subfamily C member 5 OS=Mus musculus OX=10090 GN=Dnajc5 PE=1 SV=1	Dnajc5	Dnajc5	0.219726	3.14585	2.87737	0.100434	0.474868	-0.111774	3.14585	0.652025	0.425897	0.808046	0.32602	3.14585	5.93541	0.0211455	0.0743675	0.214246	3.14585	2.56181	0.120202	0.23498		G5E8T0	21564.2	13326.4	23782.7	21442.3	23037.7	21627.2	27452.8	10872.5	22138.3	25041	22621	22075.4	22134.9	27470.6	27412.1	24908	25035.5	23512.3	20601.3	28170.3	22666.3	20723.7	25761.6	23023.7
G5E902	Phosphate carrier protein, mitochondrial OS=Mus musculus OX=10090 GN=Slc25a3 PE=1 SV=1	Slc25a3	Slc25a3	0.0279643	9.88033	0.031972	0.859323	0.964359	-0.209551	9.88033	1.56954	0.220203	0.663406	0.354001	9.88033	4.79619	0.0366466	0.107921	0.144451	9.88033	0.797683	0.379081	0.545702		G5E902	2.66506e+06	3.19032e+06	1.82512e+06	1.89964e+06	2.21213e+06	2.06099e+06	1.99375e+06	3.25742e+06	2.11602e+06	2.58545e+06	2.41715e+06	2.08085e+06	2.38049e+06	1.84703e+06	2.3823e+06	1.80027e+06	2.34901e+06	2.9003e+06	3.11864e+06	2.64644e+06	2.69389e+06	2.89022e+06	3.50764e+06	1.79596e+06
H3BKL6	Melanoma inhibitory activity protein 2 OS=Mus musculus OX=10090 GN=Mia2 PE=1 SV=1	Mia2		0.0838093	-0.232072	0.183384	0.671613	0.928481	0.0437663	-0.232072	0.0437231	0.835817	0.960879	-0.170762	-0.232072	0.70803	0.406914	0.583429	-0.126996	-0.232072	0.391984	0.536106	0.68015		H3BKL6	1971.82	1814.66	3193.92	1256.54	2534.33	1717.4	1516.58	2661.8	2844.77	2760.76	3324.61	2482.61	2613.99	2731.7	3059.33	1791.26	1810.57	2154.23	1889.04	2632.33	2918.71	2259.76	1520.5	1703.32
H3BLC7	AMP deaminase 1 (Fragment) OS=Mus musculus OX=10090 GN=Ampd1 PE=1 SV=8	Ampd1		0.130104	1.59449	0.865523	0.3598	0.767105	0.242094	1.59449	2.62019	0.116228	0.571092	0.0135708	1.59449	0.0087932	0.925929	0.955601	0.255665	1.59449	3.12893	0.087325	0.187957		H3BLC7	7653.31	8547.65	8954.72	7995.85	8461.68	6142.43	6418.5	8294.94	9071.81	6835.66	6569.93	8843.28	8890.83	5602.92	8205.33	9019.01	9116.71	10535.5	10930.3	7166.61	6436.23	5194.1	7846.39	8417.92
H7BWX9	Small ubiquitin-related modifier 2 OS=Mus musculus OX=10090 GN=Sumo2 PE=1 SV=1	Sumo2		0.055753	2.35642	0.154472	0.697143	0.934425	0.206951	2.35642	1.86047	0.182958	0.629182	-0.281328	2.35642	3.64909	0.0659316	0.162055	-0.0743775	2.35642	0.256264	0.616487	0.749934		H7BWX9	16310.5	8668.26	16585.2	14108	15604.5	18164.4	11699.5	15846	19033.1	14305.9	17177.9	12854.4	13072.3	18680.2	8924.44	10699.3	11291.9	13402.1	12399.1	12659.2	12726.2	10542.3	9728.11	14905.9
H7BX01	Dynamin-like 120 kDa protein, form S1 OS=Mus musculus OX=10090 GN=Opa1 PE=1 SV=1	Opa1	Opa1	0.119576	8.36895	2.13264	0.154834	0.573661	-0.190996	8.36895	4.7588	0.0373142	0.393377	0.34822	8.36895	16.9347	0.000287913	0.00357243	0.157223	8.36895	3.44876	0.0733783	0.165315		H7BX01	781688	760840	816395	799388	782438	842140	858181	734433	805013	930003	829309	908363	918699	736111	892918	750376	913087	854865	1.00552e+06	958600	883420	1.10052e+06	1.04771e+06	704856
H7BX88	Carnitine O-acetyltransferase OS=Mus musculus OX=10090 GN=Crat PE=1 SV=1	Crat		0.0691249	9.93011	0.374826	0.545108	0.863013	-0.148328	9.93011	1.50961	0.228976	0.673373	0.265005	9.93011	5.15599	0.0306916	0.0965943	0.116677	9.93011	0.99833	0.325896	0.491682		H7BX88	2.88067e+06	2.58996e+06	2.34048e+06	2.32467e+06	2.3796e+06	2.58129e+06	2.29069e+06	2.47966e+06	2.05286e+06	2.51624e+06	2.77175e+06	2.46841e+06	2.64514e+06	2.29659e+06	2.63513e+06	2.0041e+06	2.54749e+06	2.88736e+06	3.08337e+06	2.82816e+06	2.82617e+06	2.67914e+06	3.31249e+06	1.83851e+06
H7BX95	Serine/arginine-rich splicing factor 1 OS=Mus musculus OX=10090 GN=Srsf1 PE=1 SV=1	Srsf1		0.133947	2.92396	1.76027	0.194839	0.628254	0.130335	2.92396	1.45821	0.236872	0.678817	-0.0965966	2.92396	0.853247	0.363181	0.53919	0.0337389	2.92396	0.10432	0.748999	0.844853		H7BX95	19472.2	21048.9	19139.5	16284.2	21260.2	22619.1	22056.4	21610	19255.5	21692.3	15780.6	21777.9	20262.3	23736	22244.6	23808.7	15095.8	16057.7	20640.1	16716.8	18363.2	18861.4	18644	23743.2
I7HLV2	60S ribosomal protein L10 (Fragment) OS=Mus musculus OX=10090 GN=Rpl10 PE=1 SV=1	Rpl10	Rpl10	0.19435	6.49126	6.06938	0.0198603	0.256222	0.126952	6.49126	2.26703	0.142859	0.595126	0.296469	6.49126	13.2288	0.00104956	0.0087907	0.423421	6.49126	26.9876	1.43391e-05	0.000295689		I7HLV2	216986	191550	214510	212525	207733	201608	210395	210828	268319	247580	198851	202342	225967	222705	233881	225592	244528	263627	259688	253600	304164	283477	246215	256495
J3QMG3	Voltage-dependent anion-selective channel protein 3 OS=Mus musculus OX=10090 GN=Vdac3 PE=1 SV=1	Vdac3		0.203209	10.1441	7.60972	0.00990031	0.220971	-0.111744	10.1441	2.01461	0.166344	0.617218	0.371826	10.1441	23.8698	3.4e-05	0.000939427	0.260083	10.1441	11.675	0.00187827	0.0111542		J3QMG3	2.82051e+06	3.01379e+06	2.77476e+06	2.6061e+06	2.85726e+06	3.34604e+06	2.66474e+06	2.32669e+06	2.73283e+06	2.86961e+06	2.29021e+06	2.94873e+06	3.19975e+06	2.68318e+06	3.18075e+06	2.49299e+06	3.13474e+06	2.88545e+06	3.59518e+06	3.45423e+06	3.03886e+06	3.39881e+06	3.43396e+06	2.60602e+06
J3QNU1	Arginyl-tRNA--protein transferase 1 OS=Mus musculus OX=10090 GN=Ate1 PE=1 SV=1	Ate1	Ate1	-0.123411	3.55207	2.07364	0.160464	0.579148	0.123425	3.55207	1.8148	0.188261	0.633598	-0.135115	3.55207	2.31495	0.138856	0.275518	-0.0116905	3.55207	0.0173695	0.896049	0.93436		J3QNU1	29431.3	31325.4	38648	33835.3	31364.4	30835.9	30283.5	30582.4	28870.2	23330.5	34828.4	34854.5	28999.2	32557.6	31680.5	30957.8	31003.2	36539.7	30062.2	28616.1	27517	27126.9	21415.4	26759.8
J3QNY6	Bile salt export pump OS=Mus musculus OX=10090 GN=Abcb11 PE=1 SV=1	Abcb11		0.338072	0.0106537	3.05601	0.0909122	0.452702	0.366635	0.0106537	3.14081	0.0867558	0.506815	-0.228673	0.0106537	1.30063	0.263335	0.429255	0.137962	0.0106537	0.476731	0.495341	0.648408		J3QNY6	2856.4	1029.14	3136.25	3178.07	2402.09	4145.51	2862.16	2289.83	2762.4	2902.25	3430.49	2558.96	2385.49	2129.99	3581.15	4017.36	1713.38	2809.39	2106.28	2127.33	2788.91	1988.27	2185.59	1989.89
J3QP56	Acyl-protein thioesterase 1 OS=Mus musculus OX=10090 GN=Lypla1 PE=1 SV=1	Lypla1	Lypla1	0.0698086	4.44417	0.3067	0.583914	0.883078	0.159781	4.44417	1.40523	0.245376	0.688698	-0.271024	4.44417	4.29073	0.0472281	0.127704	-0.111243	4.44417	0.725539	0.401242	0.564345		J3QP56	72547.5	69350.7	61250.2	66130	79778.8	57932.4	47567.3	63072	67510.7	62288.1	65938.8	49451.9	57429.6	70620.8	48967.7	51388.2	54031.9	62349.3	61001.7	59446.8	55636.5	44565.7	47255.5	53118.3
J3QPC8	Troponin T, slow skeletal muscle OS=Mus musculus OX=10090 GN=Tnnt1 PE=1 SV=1	Tnnt1		0.436139	7.82359	1.64446	0.210353	0.644506	-0.378294	7.82359	1.08355	0.306914	0.725276	0.555346	7.82359	2.50394	0.124925	0.25513	0.177052	7.82359	0.25443	0.617965	0.751369		J3QPC8	995353	473642	420482	225397	455643	699587	545562	871508	528050	687506	528769	550685	626330	298619	834295	310957	560954	545803	1.17081e+06	741531	432003	651164	1.05967e+06	452063
J9JIB2	Obscurin (Fragment) OS=Mus musculus OX=10090 GN=Obscn PE=1 SV=2	Obscn		0.153298	2.41261	1.29811	0.263788	0.701201	0.218288	2.41261	2.30245	0.139887	0.587064	0.261935	2.41261	3.54852	0.0695577	0.168699	0.480223	2.41261	11.9299	0.00170418	0.0104349		J9JIB2	9577.91	10871.8	10876.8	12412.5	10557.8	16426.2	13627.1	12085.2	11734.8	13958.7	10583.3	16474.3	12627.3	11845.4	17950.8	12635.8	15778.9	18975.3	18834.7	13657.8	14910.4	16764.3	13146.9	15103.5
K3W4L3	Prosaposin OS=Mus musculus OX=10090 GN=Psap PE=1 SV=1	Psap		-0.0487549	4.76225	0.123971	0.727287	0.939303	0.287232	4.76225	3.7587	0.0622199	0.4688	-0.371874	4.76225	6.67496	0.0150261	0.0595355	-0.0846419	4.76225	0.348243	0.559634	0.700449		K3W4L3	72365.7	85602.2	85960.3	121296	103055	103457	59989.9	66558	92068.7	41331.1	66253.1	74951.6	56634	80235.1	54832.2	74003.5	61677.8	77982.8	67994.5	50499.8	63077.9	52124.7	65309.2	71848.4
K3W4Q8	Basigin OS=Mus musculus OX=10090 GN=Bsg PE=1 SV=1	Bsg	Bsg	-0.109598	7.81084	2.0975	0.158158	0.576623	-0.207363	7.81084	6.56595	0.0157915	0.249485	-0.0232651	7.81084	0.0882039	0.768569	0.853512	-0.230628	7.81084	8.63104	0.00638072	0.0268918		K3W4Q8	564958	590894	730196	618306	588356	586202	841868	594543	533609	596843	584872	567661	616236	633986	594453	514756	627832	518413	468558	651537	568258	570803	537763	458011
K3W4S6	Glycogenin OS=Mus musculus OX=10090 GN=Gyg PE=1 SV=1	Gyg		0.0842152	8.64417	1.01088	0.322924	0.747787	0.0585197	8.64417	0.427133	0.518496	0.841594	0.0306959	8.64417	0.125423	0.725762	0.824193	0.0892156	8.64417	1.0603	0.311574	0.4755		K3W4S6	922818	1.21383e+06	904729	1.07646e+06	1.03649e+06	1.27576e+06	1.26374e+06	984721	1.12571e+06	997042	942828	965619	998714	1.00648e+06	1.09514e+06	1.09794e+06	910481	989427	1.10246e+06	1.32296e+06	1.07691e+06	931345	810368	921630
O08528	Hexokinase-2 OS=Mus musculus OX=10090 GN=Hk2 PE=1 SV=1	Hk2	Hk2	0.157307	10.3519	1.98344	0.169552	0.596518	-0.037373	10.3519	0.0980053	0.756454	0.930443	0.400154	10.3519	12.0204	0.00164663	0.0123103	0.362781	10.3519	9.87984	0.00380776	0.0187184		O08528	3.8301e+06	3.18936e+06	3.33928e+06	2.6985e+06	3.1405e+06	2.90838e+06	2.85745e+06	3.39639e+06	2.70813e+06	3.96603e+06	3.13888e+06	2.56096e+06	3.44168e+06	2.93284e+06	3.12807e+06	2.61964e+06	3.2939e+06	3.91201e+06	4.21769e+06	3.54028e+06	4.05035e+06	4.20222e+06	4.28131e+06	3.15924e+06
O08529	Calpain-2 catalytic subunit OS=Mus musculus OX=10090 GN=Capn2 PE=1 SV=4	Capn2	Capn2	-0.0405569	8.00925	0.436906	0.513784	0.856265	-0.00605831	8.00925	0.00853067	0.927039	0.988412	-0.0532605	8.00925	0.702651	0.408681	0.583963	-0.0593188	8.00925	0.8715	0.358171	0.52554		O08529	660983	705443	698876	744310	682662	660402	704384	735959	637137	635300	739972	691243	630590	702422	661652	787143	707694	634468	603361	639624	609350	626004	673426	734375
O08532	Voltage-dependent calcium channel subunit alpha-2/delta-1 OS=Mus musculus OX=10090 GN=Cacna2d1 PE=1 SV=1	Cacna2d1	Cacna2d1	-0.029639	9.76915	0.383935	0.540294	0.860088	-0.052229	9.76915	1.04314	0.315451	0.736463	0.0334554	9.76915	0.456793	0.504427	0.665854	-0.0187736	9.76915	0.143728	0.707337	0.818451		O08532	2.05184e+06	2.41621e+06	2.32753e+06	2.43216e+06	2.30087e+06	2.4257e+06	2.50978e+06	2.17856e+06	2.34366e+06	1.97438e+06	2.24981e+06	2.38814e+06	2.25683e+06	2.4795e+06	2.16368e+06	2.39286e+06	2.41734e+06	2.22011e+06	2.07252e+06	2.36209e+06	2.4293e+06	2.30593e+06	1.82308e+06	2.15085e+06
O08547	Vesicle-trafficking protein SEC22b OS=Mus musculus OX=10090 GN=Sec22b PE=1 SV=3	Sec22b	Sec22b	0.0664491	4.92603	0.712356	0.405502	0.796905	0.0761964	4.92603	0.819571	0.37269	0.776129	0.0603984	4.92603	0.549816	0.464295	0.632372	0.136595	4.92603	2.8146	0.104048	0.211121		O08547	78809.1	74598.8	76793.2	87052.4	82023.4	73202.1	80829	75038.2	84848.8	88458.6	80802.8	68455.3	73438.1	86044	75245.1	76776.1	77067.3	85424.4	89701.3	75559.6	81127.6	76993.4	93006.5	76956.5
O08553	Dihydropyrimidinase-related protein 2 OS=Mus musculus OX=10090 GN=Dpysl2 PE=1 SV=2	Dpysl2	Dpysl2	0.0835299	7.85777	0.314863	0.578989	0.882001	0.0865902	7.85777	0.29606	0.59049	0.872115	0.159498	7.85777	1.07372	0.308604	0.479119	0.246088	7.85777	2.55764	0.120519	0.235067		O08553	509646	501833	530148	769675	600793	524007	658950	635194	543700	628441	526703	546131	461942	449240	540179	899427	593240	603288	567826	617843	501568	627307	773659	908060
O08579	Emerin OS=Mus musculus OX=10090 GN=Emd PE=1 SV=1	Emd	Emd	-0.00890456	-0.0355472	0.00110432	0.973715	0.99514	0.273445	-0.0355472	0.908893	0.348208	0.760485	-0.388837	-0.0355472	1.94647	0.173454	0.320145	-0.115391	-0.0355472	0.172687	0.680763	0.79971		O08579	2751.95	2567.17	1014.89	2641.17	3962.38	2186.75	4170.56	3371.77	3938.26	2066.24	3621.16	2969.72	3178.9	2169.44	2256.35	1595.08	1839.12	2630.54	1550.73	2637.34	2798.63	1946.99	2114.6	3269.89
O08582	GTP-binding protein 1 OS=Mus musculus OX=10090 GN=Gtpbp1 PE=1 SV=2	Gtpbp1	Gtpbp1	0.0465967	1.39882	0.0824014	0.776089	0.951024	-0.222575	1.39882	1.6436	0.209884	0.648499	0.203664	1.39882	1.47286	0.234588	0.39629	-0.0189106	1.39882	0.0126629	0.911171	0.94464		O08582	6978.55	6751.41	6364.78	6626.09	5903.25	5400.76	6809.88	7868.9	7068.85	7400.82	7160.31	5969.09	6683.08	7079.63	7708.11	7141.15	9831.81	7239.48	7245.03	10728.7	4686.14	7680.73	8418.14	7058.36
O08599	Syntaxin-binding protein 1 OS=Mus musculus OX=10090 GN=Stxbp1 PE=1 SV=2	Stxbp1	Stxbp1	-0.477326	2.48429	3.99889	0.0549209	0.373911	0.133126	2.48429	0.27329	0.605082	0.882163	-0.372526	2.48429	2.26448	0.143124	0.281101	-0.2394	2.48429	0.938648	0.340592	0.507755		O08599	8990.65	14981.3	19399.4	32006.8	14984.2	11310.4	15012.7	19668.3	9445.47	6078.08	14206.8	20159.8	11956.5	10407.1	12533	25755.4	15372.4	13975.1	11773.1	13369.6	12530	9085.9	21363.6	18660.3
O08600	Endonuclease G, mitochondrial OS=Mus musculus OX=10090 GN=Endog PE=1 SV=1	Endog	Endog	-0.0343474	5.52328	0.0667591	0.797922	0.956288	0.0365424	5.52328	0.0661207	0.798868	0.947969	0.2255	5.52328	2.6924	0.111521	0.237207	0.262043	5.52328	3.63647	0.0663748	0.154324		O08600	126419	137449	106999	96771.5	116704	107496	98815.9	146767	107011	113902	121782	108415	98962.5	101626	106175	87945.8	97252.6	153896	176883	125631	139116	120218	158108	96748.9
O08663	Methionine aminopeptidase 2 OS=Mus musculus OX=10090 GN=Metap2 PE=1 SV=1	Metap2	Metap2	-0.0777779	6.20679	1.73667	0.197773	0.629868	0.0298697	6.20679	0.224136	0.639415	0.893589	-0.206305	6.20679	11.3597	0.00212055	0.0148899	-0.176435	6.20679	8.31412	0.00729989	0.0297201		O08663	194992	227064	222493	197069	199324	208551	215197	234324	197932	183294	220224	199853	185658	205236	199950	202848	182646	188243	190644	178063	189571	175656	162797	153951
O08715	A-kinase anchor protein 1, mitochondrial OS=Mus musculus OX=10090 GN=Akap1 PE=1 SV=4	Akap1	Akap1	0.373704	2.99756	6.1882	0.0187918	0.252962	-0.164328	2.99756	1.04937	0.314036	0.735189	0.345065	2.99756	4.95255	0.0339053	0.102862	0.180736	2.99756	1.35752	0.253366	0.407985		O08715	25720.9	20539.6	17398.8	15503.9	19400.3	25319	21559.1	18479.4	18292.4	23555.4	20209.8	17679.1	22956.4	15773.2	30504.5	17368.2	16958.1	17801.6	26848.7	21607.1	23844.7	22498.8	28014.5	11891.6
O08749	Dihydrolipoyl dehydrogenase, mitochondrial OS=Mus musculus OX=10090 GN=Dld PE=1 SV=2	Dld	Dld	-0.00578439	10.281	0.00325273	0.954906	0.992439	-0.242022	10.281	4.97668	0.0335053	0.384147	0.279239	10.281	7.09433	0.0124372	0.0531583	0.0372168	10.281	0.125743	0.725427	0.829051		O08749	3.40257e+06	3.95773e+06	2.94472e+06	2.98521e+06	3.02224e+06	3.4358e+06	2.97845e+06	3.61773e+06	2.76808e+06	2.98258e+06	3.19427e+06	3.125e+06	3.12008e+06	2.70448e+06	3.0884e+06	2.63875e+06	3.00943e+06	3.45906e+06	3.56851e+06	3.59753e+06	3.30992e+06	3.73302e+06	4.30082e+06	2.53609e+06
O08759	Ubiquitin-protein ligase E3A OS=Mus musculus OX=10090 GN=Ube3a PE=1 SV=2	Ube3a	Ube3a	0.0193633	5.59005	0.0746307	0.786627	0.952668	0.00505783	5.59005	0.0044556	0.947234	0.990776	0.134824	5.59005	3.38284	0.0760329	0.180866	0.139881	5.59005	3.64159	0.0661948	0.15425		O08759	126556	116254	134552	122332	119637	112064	116814	133216	133129	117248	125188	118546	118490	126306	119226	121879	146737	135604	130272	122840	130905	140399	129785	133477
O08795	Glucosidase 2 subunit beta OS=Mus musculus OX=10090 GN=Prkcsh PE=1 SV=1	Prkcsh	Prkcsh	0.224422	1.12683	1.81903	0.187762	0.618626	0.527869	1.12683	8.77046	0.0060168	0.146116	0.179166	1.12683	1.08541	0.306011	0.477453	0.707035	1.12683	16.8905	0.000292177	0.00294758		O08795	6092.23	3462.8	3989.8	7571.94	5396.81	3566.55	3551.41	3544.11	5910.02	6221.84	5744.81	5635.92	6453.17	5392.68	3920.56	5705.9	6546.05	8226.33	7750.88	3787.46	8230.35	6408.11	5009.81	7629.02
O08797	SPI6 OS=Mus musculus OX=10090 GN=Serpinb9 PE=1 SV=1	Serpinb9	Serpinb9	-0.0384358	2.10062	0.102097	0.751595	0.943758	-0.0701352	2.10062	0.297411	0.589638	0.872115	-0.0282551	2.10062	0.0514743	0.822093	0.891666	-0.0983904	2.10062	0.623354	0.436147	0.597383		O08797	9819.75	11307.8	11003.4	16442.5	14469.6	8996.16	13919.1	9807.57	10179.4	10201.5	10479.7	13298.4	7956.59	9615.84	12485.1	15366.7	11532	10171.5	9474.85	12565.8	10504.2	11089.5	9765.13	12658.3
O08911	Mitogen-activated protein kinase 12 OS=Mus musculus OX=10090 GN=Mapk12 PE=1 SV=1	Mapk12	Mapk12	-0.0531984	7.52394	0.929917	0.342777	0.763347	-0.0274209	7.52394	0.216189	0.645396	0.89571	-0.0825613	7.52394	2.08762	0.159108	0.301418	-0.109982	7.52394	3.70265	0.0640876	0.150898		O08911	497030	485729	588835	525676	511281	454133	424837	540092	506029	431487	549339	515912	474306	528226	458908	520176	490589	488364	426279	488703	457703	415527	451488	472146
O08917	Flotillin-1 OS=Mus musculus OX=10090 GN=Flot1 PE=1 SV=1	Flot1	Flot1	0.011399	1.96549	0.00805341	0.929104	0.980739	0.0384727	1.96549	0.0803175	0.77886	0.938818	0.595926	1.96549	20.5932	8.96e-05	0.00171303	0.634399	1.96549	23.3298	3.97211e-05	0.000627347		O08917	6880.2	6781.11	8400.51	8685.52	6056.3	8356.15	8512.05	7625.52	7725.37	9093.37	8701.45	10942.7	8046.66	8189.5	9845.09	9398.1	14370.4	9977.01	11540	13019.7	10527	10030.9	9867.44	15178.7
O08997	Copper transport protein ATOX1 OS=Mus musculus OX=10090 GN=Atox1 PE=1 SV=1	Atox1	Atox1	0.129372	1.7649	1.28882	0.265469	0.703356	0.0296528	1.7649	0.0592894	0.809319	0.951956	0.459921	1.7649	15.2542	0.000509747	0.00535541	0.489574	1.7649	17.2828	0.000256529	0.00270756		O08997	9150.35	8238.49	8870.44	9170.68	9755.21	7914.27	7355.73	6316.88	7823.18	7929.61	8023.88	6238.36	6910.04	7068.88	6226.31	8449.14	14006.5	12015.8	10413.3	11815.5	8515.65	7270.04	9776.93	10743.9
O09044	Synaptosomal-associated protein 23 OS=Mus musculus OX=10090 GN=Snap23 PE=1 SV=1	Snap23	Snap23	0.0470754	2.47379	0.198676	0.659068	0.918097	-0.13249	2.47379	1.37657	0.250137	0.694352	0.132943	2.47379	1.48147	0.233258	0.395642	0.000453042	2.47379	1.71744e-05	0.996722	0.997118		O09044	14066.2	10281.6	15554.1	13335.2	12854.6	15222.7	15742.4	12568.8	14912.6	15553.1	15020.3	16899.6	14816.7	17434.5	13608.9	14731.8	16000.6	15905.5	11078.1	14141	15040.6	18010.8	15757.7	11562.2
O09061	Proteasome subunit beta type-1 OS=Mus musculus OX=10090 GN=Psmb1 PE=1 SV=1	Psmb1	Psmb1	-0.0113292	5.84933	0.0309482	0.861566	0.964359	0.0659842	5.84933	0.918525	0.345705	0.760485	0.04996	5.84933	0.562125	0.459384	0.629204	0.115944	5.84933	3.02994	0.0922351	0.194417		O09061	131282	173477	134448	148782	149634	155584	165874	154041	154580	139300	152501	150684	137376	136261	148822	146816	153433	154536	146943	158943	145877	150020	134916	153886
O09110	Dual specificity mitogen-activated protein kinase kinase 3 OS=Mus musculus OX=10090 GN=Map2k3 PE=1 SV=2	Map2k3	Map2k3	-0.187011	6.7701	4.46468	0.0432377	0.34306	-0.298529	6.7701	9.94415	0.00371	0.118614	0.100028	6.7701	1.19459	0.28331	0.450999	-0.198502	6.7701	4.68013	0.0388053	0.105155		O09110	261573	306784	300654	306914	256958	197605	299700	370799	259455	298746	304418	266437	263145	312174	273299	273496	310610	291993	252505	318708	270801	322010	275019	225867
O09111	NADH dehydrogenase [ubiquinone] 1 beta subcomplex subunit 11, mitochondrial OS=Mus musculus OX=10090 GN=Ndufb11 PE=1 SV=2	Ndufb11	Ndufb11	0.248889	5.76112	3.18472	0.0846889	0.440452	-0.0280367	5.76112	0.0354052	0.852046	0.96244	0.481666	5.76112	11.1774	0.00227584	0.0155774	0.453629	5.76112	9.91494	0.00375407	0.0185376		O09111	166686	155498	120091	108247	152333	106641	103541	133258	128967	154591	107891	119721	148269	108039	135335	94226.6	160587	162829	218590	162522	176086	149315	179346	115995
O09131	Glutathione S-transferase omega-1 OS=Mus musculus OX=10090 GN=Gsto1 PE=1 SV=2	Gsto1	Gsto1	0.0699166	7.03096	0.477329	0.495072	0.846001	-0.0377411	7.03096	0.12171	0.729682	0.922873	0.230964	7.03096	4.87426	0.0352395	0.105383	0.193223	7.03096	3.41054	0.0749044	0.167564		O09131	384458	286063	316977	304211	350837	385954	314193	354482	272380	338419	386900	332337	314137	304178	305694	274808	335799	384076	400625	362239	316435	353406	431456	329614
O09161	Calsequestrin-2 OS=Mus musculus OX=10090 GN=Casq2 PE=1 SV=3	Casq2	Casq2	0.0754922	9.21281	0.07147	0.791162	0.954583	-0.010922	9.21281	0.00130912	0.971393	0.995447	0.233474	9.21281	0.639694	0.430534	0.605368	0.222552	9.21281	0.581203	0.452196	0.612013		O09161	2.04917e+06	1.8156e+06	826723	994999	1.18418e+06	1.57562e+06	1.58332e+06	2.22582e+06	1.14988e+06	1.61364e+06	1.87858e+06	1.34666e+06	1.42117e+06	905097	1.89176e+06	944321	1.4873e+06	2.50474e+06	2.75264e+06	1.35017e+06	1.58364e+06	1.63738e+06	2.37004e+06	792212
O09164	Extracellular superoxide dismutase [Cu-Zn] OS=Mus musculus OX=10090 GN=Sod3 PE=1 SV=1	Sod3	Sod3	0.487291	0.866421	5.601	0.0247693	0.274254	0.150317	0.866421	0.468263	0.499165	0.838159	0.124474	0.866421	0.343134	0.562511	0.709217	0.274792	0.866421	1.67437	0.205782	0.34862		O09164	5318.71	3985.49	3307.99	4761.34	5065.93	6537.45	5164.43	3785.84	4552.08	6106.87	3298.1	5337.44	6006.16	3934.09	4157.15	7444.21	4517.13	4932.24	3038.88	5117.46	3633.33	2597.21	5829.94	8393.6
O09165	Calsequestrin-1 OS=Mus musculus OX=10090 GN=Casq1 PE=1 SV=3	Casq1	Casq1	0.112732	12.226	2.75929	0.107357	0.489341	-0.0213676	12.226	0.0867615	0.770412	0.937634	0.0349971	12.226	0.248392	0.62193	0.752548	0.0136296	12.226	0.0376619	0.847463	0.905503		O09165	1.19397e+07	1.12889e+07	1.30387e+07	1.32042e+07	1.55895e+07	1.39538e+07	1.17998e+07	1.11143e+07	1.48398e+07	1.07114e+07	1.25111e+07	1.19505e+07	1.26263e+07	1.60685e+07	1.25479e+07	1.30602e+07	1.30517e+07	1.2395e+07	1.08853e+07	1.29807e+07	1.32063e+07	1.19113e+07	9.39491e+06	1.09752e+07
O09172	Glutamate--cysteine ligase regulatory subunit OS=Mus musculus OX=10090 GN=Gclm PE=1 SV=1	Gclm	Gclm	0.0749108	4.3265	0.458959	0.503426	0.850307	0.125127	4.3265	1.12023	0.298518	0.722386	-0.0312646	4.3265	0.0745849	0.78669	0.865222	0.0938629	4.3265	0.673457	0.418476	0.582066		O09172	56935.5	43709.4	55200.6	56842.9	49928.6	40283.8	68816.3	54123.7	46129.9	55660.9	49588.4	49724.9	51003.8	45349.4	50641.6	77734.3	49395.1	57180.6	50271.8	42362	53455.3	48117.6	53060.9	55575.6
O09174	Alpha-methylacyl-CoA racemase OS=Mus musculus OX=10090 GN=Amacr PE=1 SV=4	Amacr	Amacr	0.11533	3.63549	0.594574	0.44683	0.813893	0.080206	3.63549	0.251693	0.619635	0.887249	0.408423	3.63549	6.98248	0.0130765	0.0550214	0.488629	3.63549	9.99232	0.00363855	0.0182767		O09174	37156.8	29425.5	24046.6	27634.4	29305.7	32691.3	29390.4	32208.3	26654.1	32503.5	34451.9	21829	25721.4	25439	28130.9	22152.6	31709.1	46335.2	43331.7	33176.3	40943.5	35980.9	45381.2	28671.6
O35114	Lysosome membrane protein 2 OS=Mus musculus OX=10090 GN=Scarb2 PE=1 SV=3	Scarb2	Scarb2	0.212678	4.68243	4.68338	0.0387424	0.330733	0.0413694	4.68243	0.155193	0.696474	0.909553	0.252036	4.68243	6.16036	0.0190364	0.0699116	0.293405	4.68243	8.35024	0.00718822	0.0294085		O35114	67039.6	48924.7	66279.8	57838.8	66102.8	65575.5	68018.9	57497.7	62893.5	77936.6	68043	55357	64065.6	65778.4	64132.3	74610.2	61758.6	60772.5	59519.2	75743.2	83310.9	80350.4	73373.1	80204
O35129	Prohibitin-2 OS=Mus musculus OX=10090 GN=Phb2 PE=1 SV=1	Phb2	Phb2	0.156796	8.21399	2.56416	0.120039	0.510217	-0.183913	8.21399	3.08625	0.0894047	0.516287	0.394513	8.21399	15.2033	0.000518844	0.00538568	0.210599	8.21399	4.32977	0.0462981	0.119651		O35129	734062	866356	652987	641906	674942	720619	718033	753459	732266	794214	607211	778160	828556	620224	898267	647929	854217	735873	965306	917937	773007	886665	931515	598921
O35215	D-dopachrome decarboxylase OS=Mus musculus OX=10090 GN=Ddt PE=1 SV=3	Ddt	Ddt	0.0422162	7.37823	0.0595214	0.808972	0.959206	0.055466	7.37823	0.0899012	0.766442	0.936886	0.0129818	7.37823	0.00525438	0.942712	0.963971	0.0684477	7.37823	0.146185	0.704996	0.81828		O35215	546243	684076	313579	335513	402167	389044	458979	554890	429388	528562	477096	305917	416618	369253	412371	348698	405338	593224	600819	452791	421859	450175	478913	342932
O35226	26S proteasome non-ATPase regulatory subunit 4 OS=Mus musculus OX=10090 GN=Psmd4 PE=1 SV=1	Psmd4	Psmd4	0.0157815	6.67705	0.0360634	0.850694	0.964359	-0.0463069	6.67705	0.271676	0.606127	0.882404	-0.0364552	6.67705	0.179504	0.674894	0.787063	-0.0827621	6.67705	0.924398	0.344191	0.511361		O35226	294154	353367	255718	266248	287534	297212	278988	336168	309329	267936	267254	235788	237273	250479	246190	252014	267488	244166	276100	297156	253705	249919	230294	234422
O35295	Transcriptional activator protein Pur-beta OS=Mus musculus OX=10090 GN=Purb PE=1 SV=3	Purb	Purb	0.11205	4.43394	2.47991	0.126047	0.52249	-5.76e-05	4.43394	5.74e-07	0.999401	0.999401	0.170961	4.43394	5.40064	0.0272638	0.088309	0.170903	4.43394	5.39698	0.027312	0.0812887		O35295	47318.2	59192.5	52791.3	54235.1	51974.2	57905.3	51705.2	51875.7	59125	58108.5	56255.6	55018.9	52386.5	52859.6	62399.2	61170.2	57140	51995.1	59383.5	60740.2	49731.2	61896.1	52686.1	62031.1
O35343	Importin subunit alpha-3 OS=Mus musculus OX=10090 GN=Kpna4 PE=1 SV=1	Kpna4	Kpna4	0.123569	6.91818	4.99366	0.033227	0.305737	0.144579	6.91818	5.98096	0.0206985	0.289587	0.0260022	6.91818	0.206517	0.65286	0.772121	0.170582	6.91818	8.90272	0.00569225	0.0250859		O35343	333922	261233	380015	337333	355325	344192	297697	285891	366518	306886	299168	289128	306417	335817	286017	300825	290954	321604	333836	309335	346490	286681	273789	318907
O35344	Importin subunit alpha-4 OS=Mus musculus OX=10090 GN=Kpna3 PE=1 SV=1	Kpna3	Kpna3	0.0497788	4.9106	0.400765	0.531605	0.85739	0.167036	4.9106	3.94638	0.0563958	0.455519	-0.131183	4.9106	2.59165	0.118151	0.247743	0.0358537	4.9106	0.194157	0.662713	0.787844		O35344	92283.3	67016.5	96824.4	89378	96997.4	93544.5	66872	79403	93201.8	64026.7	86825.9	81246.7	80405	89278.6	65776.7	68562.6	69533.5	78111.7	83531.1	67641.2	81467	75357.2	68468.4	72238.8
O35350	Calpain-1 catalytic subunit OS=Mus musculus OX=10090 GN=Capn1 PE=1 SV=1	Capn1	Capn1	0.0372846	9.36273	0.731515	0.399333	0.79194	0.0438419	9.36273	0.885006	0.354526	0.767733	0.037882	9.36273	0.705212	0.407838	0.583755	0.0817238	9.36273	3.28398	0.0802201	0.176611		O35350	1.63223e+06	1.75953e+06	1.98806e+06	1.75005e+06	1.67636e+06	1.66144e+06	1.66861e+06	1.54818e+06	1.75821e+06	1.69123e+06	1.67887e+06	1.79271e+06	1.73633e+06	1.75857e+06	1.6732e+06	1.879e+06	1.69642e+06	1.70284e+06	1.60929e+06	1.70962e+06	1.77037e+06	1.73673e+06	1.46856e+06	1.70634e+06
O35379	Multidrug resistance-associated protein 1 OS=Mus musculus OX=10090 GN=Abcc1 PE=1 SV=1	Abcc1	Abcc1	-0.127997	0.603409	0.362398	0.551808	0.866285	0.136039	0.603409	0.358174	0.554121	0.862559	-0.114422	0.603409	0.269852	0.607334	0.741673	0.0216168	0.603409	0.00965519	0.922394	0.950806		O35379	3925.23	3104.75	5277.93	3968.91	3373.4	4426.49	7542.42	2861.85	2225.6	5053.23	3925.64	4714.51	4114.21	2873.41	3189.37	3552.57	2950.17	3849.82	3510.37	6147.34	5944.04	2166.12	3292.23	3688.11
O35459	Delta(3,5)-Delta(2,4)-dienoyl-CoA isomerase, mitochondrial OS=Mus musculus OX=10090 GN=Ech1 PE=1 SV=1	Ech1	Ech1	0.135966	7.75984	0.631347	0.433307	0.807706	-0.330096	7.75984	3.25022	0.0818001	0.497553	0.18554	7.75984	1.10008	0.302898	0.47466	-0.144556	7.75984	0.664554	0.421592	0.584459		O35459	784887	780724	412561	386409	478905	749172	623146	546415	390709	633359	762237	535227	587119	465191	657099	487069	547665	612072	645431	690374	525944	668274	650146	306190
O35465	Peptidyl-prolyl cis-trans isomerase FKBP8 OS=Mus musculus OX=10090 GN=Fkbp8 PE=1 SV=2	Fkbp8	Fkbp8	-0.0426681	3.26516	0.122319	0.729034	0.939793	0.206352	3.26516	2.50127	0.124491	0.575034	-0.0717211	3.26516	0.322185	0.574622	0.718353	0.13463	3.26516	1.13864	0.294654	0.459447		O35465	24584.6	23928.6	27444.2	23847.5	26370	27283.6	20716.5	27214.9	20922.3	24637.8	39464.9	20703	22768.9	23660.9	21993.1	25122.9	28132.9	28214.6	22540.3	20354.3	24802.8	27430.4	25972.5	30424.1
O35566	CD151 antigen OS=Mus musculus OX=10090 GN=Cd151 PE=1 SV=2	Cd151	Cd151	-0.0487251	5.1301	0.137109	0.713835	0.937008	-0.0492744	5.1301	0.122686	0.728645	0.922558	-0.164471	5.1301	1.45365	0.237591	0.39975	-0.213745	5.1301	2.45235	0.128087	0.24584		O35566	94788.5	103655	85922.7	113550	89790.6	82650.2	123975	109698	68849	93931.2	98092.3	92907.4	83884.3	81769	104447	135225	82295.5	78254.7	71364.1	96506.9	74605.7	79625.8	94499.1	110073
O35593	26S proteasome non-ATPase regulatory subunit 14 OS=Mus musculus OX=10090 GN=Psmd14 PE=1 SV=2	Psmd14	Psmd14	0.0568172	5.9506	0.358794	0.553781	0.866285	-0.0596687	5.9506	0.346239	0.560759	0.8626	-0.0961283	5.9506	0.957034	0.335944	0.508369	-0.155797	5.9506	2.51081	0.123804	0.239596		O35593	169235	256794	145357	151834	196257	166161	152696	168644	197629	167466	166601	160296	158517	176745	166027	158995	167457	138783	164540	181543	139817	149318	129619	146851
O35598	Disintegrin and metalloproteinase domain-containing protein 10 OS=Mus musculus OX=10090 GN=Adam10 PE=1 SV=2	Adam10	Adam10	0.0640811	1.57403	0.242398	0.626149	0.903512	0.0619433	1.57403	0.198139	0.659499	0.904273	-0.134416	1.57403	0.992967	0.327177	0.500002	-0.0724729	1.57403	0.289012	0.594915	0.732561		O35598	8361.75	10829.9	7286.44	9175.19	7689.48	9683.15	7861.45	8637.88	7191.21	8954.96	7025.65	7975.38	6936.48	7057.59	7344.5	9914.95	8372.76	7456.06	5641.26	8058.96	6278.75	5979.75	7831.79	9380.9
O35604	NPC intracellular cholesterol transporter 1 OS=Mus musculus OX=10090 GN=Npc1 PE=1 SV=2	Npc1	Npc1	-0.273897	2.839	4.65137	0.0393667	0.330733	-0.755876	2.839	30.6926	5.48e-06	0.000982502	0.170307	2.839	1.68463	0.204435	0.361649	-0.585569	2.839	19.5608	0.000123339	0.00159704		O35604	13982	27458.6	17371.3	20722.5	15784.1	11683.1	24334.9	21542.8	17258	19847.9	18810	21604.1	18690	19142	20618.6	17706.4	20924.3	14474.6	10086.6	27097.8	13574.2	16501.2	19614	12974.8
O35639	Annexin A3 OS=Mus musculus OX=10090 GN=Anxa3 PE=1 SV=4	Anxa3	Anxa3	0.0981355	4.96744	1.17254	0.287711	0.724531	0.208572	4.96744	4.63124	0.0397651	0.393377	-0.0552973	4.96744	0.347216	0.56021	0.708227	0.153275	4.96744	2.67522	0.112621	0.224171		O35639	81092.5	72291.2	82087.6	88038	86859.5	87219.9	77483.8	82436.5	82769.4	88767.3	89541.7	79751.5	72639.5	82366.8	74861.6	98772.1	79339.5	85075.6	86992.8	62123.6	71671.4	81214.2	85132.7	103406
O35685	Nuclear migration protein nudC OS=Mus musculus OX=10090 GN=Nudc PE=1 SV=1	Nudc	Nudc	0.109987	5.89897	1.8066	0.189233	0.620565	0.0966658	5.89897	1.22111	0.278135	0.713663	0.060117	5.89897	0.504292	0.483234	0.646371	0.156783	5.89897	3.43361	0.0739788	0.165924		O35685	187402	123377	183947	157888	162293	147828	172976	130760	166839	168016	147664	136347	153323	172027	132856	147077	154842	176681	167701	154333	179224	169550	143616	144765
O35841	Apoptosis inhibitor 5 OS=Mus musculus OX=10090 GN=Api5 PE=1 SV=2	Api5	Api5	0.0315143	4.47462	0.154399	0.697211	0.934425	-0.00398041	4.47462	0.00215534	0.963286	0.991765	0.170578	4.47462	4.23077	0.0486973	0.130317	0.166598	4.47462	4.03547	0.0538471	0.133925		O35841	55914.4	54957.4	56392.6	53565.6	54825.6	51170.2	60963.1	59150	51695.6	62418.2	56808.4	56491	50996.7	53810.2	58740.2	57786.3	57967.1	59161.4	54772.2	61040.3	63693.7	60764.2	65628.8	67731
O35855	Branched-chain-amino-acid aminotransferase, mitochondrial OS=Mus musculus OX=10090 GN=Bcat2 PE=1 SV=2	Bcat2	Bcat2	-0.113823	7.98696	1.48771	0.2323	0.662909	-0.0751885	7.98696	0.568116	0.457023	0.820185	-0.0239654	7.98696	0.0615483	0.805796	0.87816	-0.0991539	7.98696	1.05217	0.313404	0.477594		O35855	691539	785029	688279	734562	658333	718135	643076	722672	588300	542007	754822	669658	727273	724478	619963	549351	605352	767302	749005	655586	696305	733756	676111	462193
O35857	Mitochondrial import inner membrane translocase subunit TIM44 OS=Mus musculus OX=10090 GN=Timm44 PE=1 SV=2	Timm44	Timm44	0.17643	5.61864	2.4061	0.131599	0.53405	-0.0287302	5.61864	0.0558643	0.814801	0.95389	0.441529	5.61864	14.1145	0.000761669	0.00711268	0.412799	5.61864	12.338	0.00146063	0.00935176		O35857	133248	101497	111737	106033	111112	127793	125744	101975	119814	138475	131289	105437	117427	105938	122422	93840.6	134803	170502	171892	136385	151576	146517	166613	103228
O35864	COP9 signalosome complex subunit 5 OS=Mus musculus OX=10090 GN=Cops5 PE=1 SV=3	Cops5	Cops5	0.00276591	6.95124	0.00226436	0.96237	0.993032	0.0223391	6.95124	0.129243	0.721797	0.918228	0.0891775	6.95124	2.1996	0.148724	0.289555	0.111517	6.95124	3.44052	0.0737044	0.165604		O35864	329962	354829	348030	371034	352924	332087	284178	315811	372559	288886	305298	306762	281725	314149	265466	279511	340997	347431	315662	333702	356270	332359	289403	290913
O35900	U6 snRNA-associated Sm-like protein LSm2 OS=Mus musculus OX=10090 GN=Lsm2 PE=1 SV=1	Lsm2	Lsm2	0.280805	1.84858	3.02941	0.0922622	0.456226	0.23679	1.84858	1.88483	0.180203	0.629182	-0.36653	1.84858	4.78336	0.036862	0.108174	-0.129739	1.84858	0.602973	0.44367	0.604392		O35900	16813.7	8378.51	7431.23	8359.48	10356.5	13721.7	11350.3	11083.5	10530.2	11552.7	13011.5	9803.26	9951.88	9184.38	11114.3	8226.76	8647.07	8966.84	5413.13	8281.94	8210.63	7719.76	7926.09	10529.1
O35969	Guanidinoacetate N-methyltransferase OS=Mus musculus OX=10090 GN=Gamt PE=1 SV=1	Gamt	Gamt	0.282617	0.327561	1.74212	0.19709	0.629868	0.328607	0.327561	2.05796	0.162001	0.610117	-0.2503	0.327561	1.26988	0.268934	0.434444	0.0783067	0.327561	0.125119	0.72608	0.829051		O35969	2124.05	2986.45	4663.07	5367.03	4046.53	5533.73	2733.75	2545.57	7499.53	2118.57	2598.95	3804.63	3333.75	1961.72	2145.29	4458.75	3655.54	3392	2669.66	2115.42	3363.17	3025.74	1994.9	3424.6
O35972	39S ribosomal protein L23, mitochondrial OS=Mus musculus OX=10090 GN=Mrpl23 PE=1 SV=1	Mrpl23	Mrpl23; Mrpl23-ps1	0.191388	2.77641	3.34641	0.0775461	0.424856	-0.171357	2.77641	2.34862	0.136122	0.587064	0.856048	2.77641	62.4589	9.53e-09	5.98e-06	0.684691	2.77641	40.058	6.19398e-07	3.35196e-05		O35972	13911.9	14920.6	12205.6	14800.2	14760.1	14835	13342.6	13423	15412.3	15878	12699.7	13955	15395.9	13160.2	15240.3	13502.9	19510.6	17676.7	30956.7	21589.5	19681.8	23790	27026.1	15521.7
O54724	Caveolae-associated protein 1 OS=Mus musculus OX=10090 GN=Cavin1 PE=1 SV=1	Cavin1	Ptrf; Cavin1	0.0494074	8.65443	0.312876	0.580172	0.882129	-0.0944688	8.65443	1.00073	0.325325	0.741575	0.175398	8.65443	3.68808	0.0645836	0.159522	0.0809287	8.65443	0.784397	0.383011	0.5501		O54724	929726	1.12705e+06	897519	1.05631e+06	984495	883090	957415	1.18513e+06	980910	1.11805e+06	972535	1.02008e+06	1.08639e+06	1.05328e+06	1.06372e+06	1.1854e+06	1.0393e+06	1.01837e+06	1.05022e+06	1.18283e+06	1.00754e+06	1.13529e+06	1.1595e+06	1.26875e+06
O54734	Dolichyl-diphosphooligosaccharide--protein glycosyltransferase 48 kDa subunit OS=Mus musculus OX=10090 GN=Ddost PE=1 SV=2	Ddost	Ddost	0.0499219	7.03087	0.528385	0.473055	0.83359	0.0693889	7.03087	0.893175	0.352348	0.764333	0.0835589	7.03087	1.38328	0.249011	0.412882	0.152948	7.03087	4.63804	0.0396301	0.106485		O54734	317547	359597	317309	355381	338666	360346	355940	342266	344978	331330	282877	327576	318977	357885	317025	360649	372725	353848	293060	339537	351274	332742	317909	412173
O54786	DNA fragmentation factor subunit alpha OS=Mus musculus OX=10090 GN=Dffa PE=1 SV=2	Dffa	Dffa	0.102493	5.10776	0.86925	0.358783	0.767105	0.0873229	5.10776	0.552131	0.463365	0.823166	0.0172316	5.10776	0.0229427	0.880644	0.927538	0.104554	5.10776	0.845616	0.365305	0.532896		O54786	119110	94221.6	101087	85878.4	111822	90002.8	84258.4	89909.1	103833	86645.1	101680	70212.8	80088.7	90953.8	77524.8	72679.1	93495.7	108922	95665	79373.2	92916.8	95736	98895.7	70473.4
O54865	Guanylate cyclase soluble subunit beta-1 OS=Mus musculus OX=10090 GN=Gucy1b1 PE=1 SV=1	Gucy1b1	Gucy1b3	0.160246	2.66596	1.9086	0.177564	0.611852	0.193084	2.66596	2.42499	0.130151	0.581134	0.576396	2.66596	23.1146	4.23e-05	0.00105063	0.76948	2.66596	41.1065	4.94751e-07	2.93007e-05		O54865	13606	13012.9	11356.8	12362.5	13309.2	15290.1	11350.2	16369.2	13112.5	14997.5	14248	13333.1	13755.2	12384.1	12559.1	16019.4	19206	27332.9	17702.8	20521.6	27284	19816.7	18434.7	21724.1
O54946	DnaJ homolog subfamily B member 6 OS=Mus musculus OX=10090 GN=Dnajb6 PE=1 SV=4	Dnajb6	Dnajb6	0.275253	2.05109	4.1373	0.05109	0.365636	-0.0715858	2.05109	0.245319	0.624085	0.888216	0.67342	2.05109	23.1839	4.14e-05	0.0010408	0.601834	2.05109	18.5293	0.000171012	0.0020494		O54946	7668.54	11962	4533.19	8382.57	7805.6	9084.61	8530.27	7551.71	12881.9	12405.3	9333.03	9944.69	10010	7926.55	9399.45	9922.38	13106.7	11607	12962.7	12825.6	11441.7	13290.7	11731.7	11069.1
O54950	5'-AMP-activated protein kinase subunit gamma-1 OS=Mus musculus OX=10090 GN=Prkag1 PE=1 SV=2	Prkag1	Prkag1	0.0738344	7.44629	1.33824	0.25669	0.698598	-0.0958988	7.44629	1.97523	0.170409	0.623189	0.235708	7.44629	12.7627	0.00124638	0.0100349	0.139809	7.44629	4.4868	0.0427578	0.111766		O54950	376321	422457	462646	463716	414010	411038	430548	389602	485387	468718	430028	457399	467581	455007	479830	437255	521613	476874	482928	489642	477428	526413	470844	382817
O54983	Ketimine reductase mu-crystallin OS=Mus musculus OX=10090 GN=Crym PE=1 SV=1	Crym	Crym	-0.164877	3.20763	2.1443	0.153749	0.571474	0.139866	3.20763	1.35046	0.254577	0.694352	-0.0428463	3.20763	0.135137	0.715807	0.816579	0.09702	3.20763	0.69431	0.411444	0.574831		O54983	23364.3	25573.9	25722.4	26524.7	22630.7	24939.2	22594.1	25162.9	22823.7	16655	26532.6	27063.9	20398.3	25219.8	21073.4	23883.8	26842.6	38053.8	21480.4	20984	25185.7	18350.3	27150.1	15833.5
O54984	ATPase GET3 OS=Mus musculus OX=10090 GN=Get3 PE=1 SV=2	Get3	Asna1	0.0159101	6.46525	0.0782778	0.781611	0.951724	-0.0291494	6.46525	0.229908	0.635152	0.891341	0.0539214	6.46525	0.83983	0.366927	0.542189	0.0247721	6.46525	0.177181	0.676879	0.797523		O54984	259619	236446	240983	226163	235573	227479	233289	238375	214738	224205	237227	230634	227036	240755	225533	215841	226994	225093	234513	236001	246519	252995	221483	208967
O54988	STE20-like serine/threonine-protein kinase OS=Mus musculus OX=10090 GN=Slk PE=1 SV=2	Slk	Slk	-0.0372412	3.43564	0.0394322	0.843969	0.964359	0.0157499	3.43564	0.00617285	0.937912	0.988412	0.542233	3.43564	7.82284	0.00903053	0.0424013	0.557983	3.43564	8.283	0.00740628	0.0301005		O54988	22168.7	19425.6	27796.6	28387.6	22491.3	22455.3	21797.5	24038	21358.7	22804.8	22317.5	26187.2	23693.4	24427.9	22086.9	24396.1	24509.1	30888.5	29390.2	20172.8	29435.5	26495.7	29800.5	33620.6
O55003	BCL2/adenovirus E1B 19 kDa protein-interacting protein 3 OS=Mus musculus OX=10090 GN=Bnip3 PE=1 SV=1	Bnip3	Bnip3	-0.212258	5.04935	4.59705	0.040452	0.333092	-1.01521	5.04935	90.2568	1.88e-10	2.36e-07	0.169601	5.04935	2.74751	0.108077	0.232042	-0.845612	5.04935	66.3545	5.13649e-09	8.06428e-07		O55003	81171.2	94993.3	94985.3	102139	83779.1	83440.6	103383	85271.6	63367.7	88654.8	108941	125071	103312	94333.8	94385.4	69818.2	122565	55002.1	59847	95968.9	59095.1	123207	104427	42026.4
O55026	Ectonucleoside triphosphate diphosphohydrolase 2 OS=Mus musculus OX=10090 GN=Entpd2 PE=1 SV=2	Entpd2	Entpd2	0.101093	6.28667	0.316099	0.578284	0.881997	0.149384	6.28667	0.603813	0.443423	0.816028	0.249109	6.28667	1.79646	0.190553	0.344566	0.398493	6.28667	4.59878	0.0405101	0.107912		O55026	135085	184907	160568	217074	182253	175650	229237	182663	173706	219485	150899	205354	147027	155991	169930	328567	230491	163460	185409	233185	172956	227894	181917	376676
O55029	Coatomer subunit beta' OS=Mus musculus OX=10090 GN=Copb2 PE=1 SV=2	Copb2	Copb2	0.0968609	4.90315	1.75347	0.195679	0.628575	0.180273	4.90315	5.31231	0.0284502	0.348655	0.136294	4.90315	3.24659	0.081871	0.188679	0.316567	4.90315	17.5352	0.000236082	0.00252797		O55029	72449.5	62889.1	68587.9	75964	66316.4	74894	85571	67993.4	76765.2	85950.5	75188	78766.8	76080.4	74679.9	76914	75620	78963.7	83629.2	88908.5	75089.5	86280.1	80442.8	70651.2	93603.2
O55042	Alpha-synuclein OS=Mus musculus OX=10090 GN=Snca PE=1 SV=2	Snca	Snca	-0.00459242	1.32428	0.000347174	0.985261	0.995817	-0.332429	1.32428	1.58559	0.217897	0.660183	-0.774658	1.32428	9.00073	0.00546397	0.0297996	-1.10709	1.32428	18.0733	0.000198087	0.00232521		O55042	8600.44	8552.53	10445.4	8927.08	7171.67	7905.47	12146.3	10884.1	8339.06	5075.33	4195.5	8812.56	7354.8	5713.75	5414.88	17485.5	3842.01	3456.94	4168.75	4565.92	3570.32	3278.78	8115.96	3542.09
O55135	Eukaryotic translation initiation factor 6 OS=Mus musculus OX=10090 GN=Eif6 PE=1 SV=2	Eif6	Eif6	-0.0981138	3.49563	0.355879	0.555386	0.866285	0.382585	3.49563	4.71983	0.0380448	0.393377	-1.15303	3.49563	43.9495	2.74e-07	4.86e-05	-0.770443	3.49563	20.0105	0.000107214	0.00144796		O55135	37232.7	38899	45362.1	37864.9	36113.4	40438.6	38314.4	39285.5	29544.8	27993	42631.8	44423.8	35383.1	36497.5	40894.1	42931	15389.6	11099.8	28224	14081.9	16914	19167.2	16380.8	25533.5
O55142	60S ribosomal protein L35a OS=Mus musculus OX=10090 GN=Rpl35a PE=1 SV=2	Rpl35a	Rpl35a-ps4; Rpl35a; Rpl35a-ps2; Gm10243; Rpl35a-ps5; LOC100862595; Gm14279; LOC100048620	0.361909	6.30686	13.06	0.00111669	0.0980427	0.123296	6.30686	1.32941	0.25823	0.698942	0.447064	6.30686	18.703	0.000161766	0.00242555	0.570359	6.30686	30.4235	5.85975e-06	0.000161755		O55142	195888	152110	187805	162252	169666	197101	182502	172455	251382	240024	132523	179604	197702	178348	225212	181938	184719	201904	264550	225591	226663	274458	222199	219974
O55143	Sarcoplasmic/endoplasmic reticulum calcium ATPase 2 OS=Mus musculus OX=10090 GN=Atp2a2 PE=1 SV=2	Atp2a2	Atp2a2	0.357752	9.26596	2.41953	0.13083	0.533516	-0.182671	9.26596	0.553012	0.463157	0.823166	0.25897	9.26596	1.1895	0.284535	0.452375	0.0762993	9.26596	0.103089	0.750488	0.845772		O55143	1.9766e+06	1.48323e+06	1.32222e+06	1.07849e+06	1.32016e+06	2.05331e+06	1.46561e+06	1.92031e+06	1.71929e+06	1.95602e+06	1.63662e+06	1.7037e+06	1.67313e+06	1.08498e+06	2.45026e+06	1.29293e+06	1.50301e+06	1.38479e+06	2.91274e+06	1.9066e+06	1.37439e+06	1.72929e+06	2.30546e+06	1.0199e+06
O55201	Transcription elongation factor SPT5 OS=Mus musculus OX=10090 GN=Supt5h PE=1 SV=1	Supt5h	Supt5; Supt5h	-0.221721	1.53783	2.06029	0.161772	0.582193	0.00915928	1.53783	0.00307989	0.956119	0.991239	0.0307559	1.53783	0.0370606	0.84867	0.908637	0.0399152	1.53783	0.0624283	0.804442	0.881273		O55201	9761.77	9575.01	13049.7	10583.4	6027.04	6176.06	4316.66	5260.88	4954.27	5720.73	8881.64	7460.97	8029.91	6524.18	5626.34	6869.62	8853.47	7942.51	6662.95	7786.29	7543.5	7876.4	7547.65	9408.9
O55222	Integrin-linked protein kinase OS=Mus musculus OX=10090 GN=Ilk PE=1 SV=2	Ilk	Ilk	0.0503883	7.00217	0.321591	0.574973	0.879082	-0.0206212	7.00217	0.0471304	0.829639	0.959857	0.105718	7.00217	1.32316	0.259328	0.425772	0.0850968	7.00217	0.85711	0.362112	0.530394		O55222	343387	327727	322324	319811	334897	257021	328037	385683	311617	379201	343385	313412	319756	317755	341000	357302	309031	341355	324213	343592	322829	354815	352830	392710
O55234	Proteasome subunit beta type-5 OS=Mus musculus OX=10090 GN=Psmb5 PE=1 SV=3	Psmb5	Psmb5	-0.0308102	6.92396	0.16942	0.683623	0.930765	-0.0552397	6.92396	0.476503	0.495443	0.837519	0.0103725	6.92396	0.0179248	0.89441	0.934203	-0.0448672	6.92396	0.335088	0.567102	0.707772		O55234	289811	427049	290392	305412	305504	355787	328805	376318	342209	303484	322277	315455	284647	287492	310844	315271	340391	293929	299308	343105	309851	331732	263631	300963
O70194	Eukaryotic translation initiation factor 3 subunit D OS=Mus musculus OX=10090 GN=Eif3d PE=1 SV=2	Eif3d	Eif3d	0.0106815	4.44054	0.0089101	0.925439	0.980739	0.0704959	4.44054	0.33955	0.564547	0.863668	-0.0363359	4.44054	0.0961759	0.758663	0.846253	0.03416	4.44054	0.0850957	0.772563	0.859087		O70194	53576.1	72692.1	56641.5	61883.6	57520.3	49905.3	43731.6	78886.8	52390.3	46152.5	52164.1	58370.8	57679	44174.2	68536.6	69814	58442.7	53596.3	63324.2	60570	53863	60114.6	55429.9	46931.8
O70250	Phosphoglycerate mutase 2 OS=Mus musculus OX=10090 GN=Pgam2 PE=1 SV=3	Pgam2	Pgam2	-0.145199	13.2298	4.28864	0.0472785	0.354655	0.0370049	13.2298	0.243831	0.625135	0.888703	-0.297387	13.2298	16.6921	0.000312209	0.00380713	-0.260382	13.2298	12.8089	0.00122522	0.00836345		O70250	2.54305e+07	4.12033e+07	3.18016e+07	2.95134e+07	2.84546e+07	2.91818e+07	2.3149e+07	2.54022e+07	2.70279e+07	2.0777e+07	2.68609e+07	2.76401e+07	2.60036e+07	2.89579e+07	2.27191e+07	2.39997e+07	2.32262e+07	2.35358e+07	2.0822e+07	2.28424e+07	2.42153e+07	2.21678e+07	1.87182e+07	2.12131e+07
O70252	Heme oxygenase 2 OS=Mus musculus OX=10090 GN=Hmox2 PE=1 SV=1	Hmox2	Hmox2	0.132505	3.1331	0.912502	0.347267	0.767105	0.0447215	3.1331	0.090994	0.765048	0.936279	0.346339	3.1331	5.83806	0.0221364	0.0764981	0.391061	3.1331	7.44338	0.0106515	0.0396392		O70252	25198.5	18621.7	18630	19949.2	26488.8	13736.3	21580.5	23914.3	22945.1	29662.6	22261.1	17725	18910	20057.6	17169.1	16999.2	23594.2	28880.9	29544.3	23093.2	24638.5	26905.4	28801.2	22255.7
O70274	Protein tyrosine phosphatase type IVA 2 OS=Mus musculus OX=10090 GN=Ptp4a2 PE=1 SV=1	Ptp4a2	Ptp4a2	0.302285	4.45815	14.6244	0.000635461	0.0756858	0.433541	4.45815	26.2716	1.74e-05	0.00273263	0.0389502	4.45815	0.227156	0.637176	0.762184	0.472491	4.45815	33.5038	2.74779e-06	9.72178e-05		O70274	65420.4	43705.5	59307.6	58760.9	62243	61834.2	51555.7	46902.6	69560.4	63852	46774.1	53176.6	57462	52218.9	51181.7	55375.2	53904.7	60693.2	63596.8	46894.7	74361.6	57881.7	50055.4	68629
O70310	Glycylpeptide N-tetradecanoyltransferase 1 OS=Mus musculus OX=10090 GN=Nmt1 PE=1 SV=1	Nmt1	Nmt1	0.123158	6.07765	2.62379	0.115988	0.504609	0.00739455	6.07765	0.00827896	0.928121	0.988412	0.378392	6.07765	23.1925	4.13e-05	0.0010408	0.385786	6.07765	24.1078	3.17835e-05	0.000535841		O70310	174840	142689	166324	146575	140133	171976	173400	172695	170585	175440	158127	140951	148116	151493	174703	156388	180956	195595	203833	185552	193352	210018	190342	196161
O70318	Band 4.1-like protein 2 OS=Mus musculus OX=10090 GN=Epb41l2 PE=1 SV=2	Epb41l2	Epb4.1l2; Epb41l2	0.0393825	5.83264	0.0339184	0.85518	0.964359	0.1569	5.83264	0.47085	0.498123	0.838132	-0.0055237	5.83264	0.000622733	0.980264	0.987339	0.151376	5.83264	0.468609	0.499139	0.651483		O70318	114672	101788	151148	250126	139249	109264	180391	132155	136838	158128	127856	143108	128561	113939	139487	254123	156469	137629	132080	134106	103468	123226	226021	213573
O70325	Phospholipid hydroperoxide glutathione peroxidase OS=Mus musculus OX=10090 GN=Gpx4 PE=1 SV=4	Gpx4	Gpx4	0.0585281	6.56005	0.725885	0.401131	0.792721	-0.140053	6.56005	3.63569	0.0664025	0.4807	-0.00696197	6.56005	0.00958567	0.922673	0.953179	-0.147015	6.56005	4.26339	0.0478917	0.122884		O70325	274404	211434	297272	271829	264275	263157	246921	234877	234488	254157	269239	270825	264187	274233	244371	273330	301168	221483	191618	248437	249843	245173	239669	223847
O70400	PDZ and LIM domain protein 1 OS=Mus musculus OX=10090 GN=Pdlim1 PE=1 SV=4	Pdlim1	Pdlim1	0.33429	6.41153	2.8336	0.103171	0.47905	0.00143458	6.41153	4.58e-05	0.994649	0.998438	0.522771	6.41153	6.49906	0.016412	0.063622	0.524206	6.41153	6.53472	0.0161473	0.0543728		O70400	297052	192229	133275	121932	202515	232037	204317	262402	174084	212192	192797	189692	199406	134867	261973	170048	242294	267916	348598	224187	236414	277984	348887	173096
O70423	Membrane primary amine oxidase OS=Mus musculus OX=10090 GN=Aoc3 PE=1 SV=3	Aoc3	Aoc3	0.123559	7.56537	0.108209	0.744671	0.941784	0.450076	7.56537	1.25161	0.272871	0.70875	-0.636682	7.56537	2.6354	0.115853	0.244146	-0.186606	7.56537	0.229609	0.635582	0.763184		O70423	349102	675686	341905	673403	516055	602330	662843	439543	317190	673263	424188	536930	680022	743643	361952	1.21073e+06	205136	156955	227961	363181	235289	429165	375782	1.32604e+06
O70435	Proteasome subunit alpha type-3 OS=Mus musculus OX=10090 GN=Psma3 PE=1 SV=3	Psma3	Psma3	0.0782412	7.50659	1.87331	0.1815	0.616043	0.0250047	7.50659	0.167432	0.68538	0.905668	-0.00358484	7.50659	0.00367065	0.9521	0.970648	0.0214199	7.50659	0.1311	0.719893	0.828009		O70435	433356	443984	453148	478956	489124	536186	569174	425938	495838	488113	480726	512807	466944	506754	516608	505955	488604	429978	464275	466986	449303	457852	426301	477956
O70456	14-3-3 protein sigma OS=Mus musculus OX=10090 GN=Sfn PE=1 SV=2	Sfn	Sfn	-2.7498	3.54205	16.0666	0.000418342	0.0700583	0.0632391	3.54205	0.00847192	0.927327	0.988412	-1.65867	3.54205	5.76772	0.0232966	0.0790826	-1.59543	3.54205	5.36016	0.0282482	0.0835801		O70456	5455.36	3286.96	9195.02	37250.6	5795.84	18362.2	9258.02	10675.7	4707.93	13804.5	5909.2	96760.8	13593.1	380149	7867.42	9088.9	19618.1	17623.7	22813.3	22051.3	19254.7	22048.7	17358.2	25342.7
O70481	E3 ubiquitin-protein ligase UBR1 OS=Mus musculus OX=10090 GN=Ubr1 PE=1 SV=2	Ubr1	Ubr1	-0.0512032	2.14472	0.178316	0.675908	0.930716	0.120283	2.14472	0.860555	0.361163	0.77212	-0.365748	2.14472	8.42108	0.00697455	0.0354657	-0.245465	2.14472	3.80569	0.060701	0.146335		O70481	12999.2	16385.5	11361.6	11973.7	11213.2	13347.6	10401.7	17995	11931.3	8033.11	13856.9	13124.5	14363.5	10549.5	12797.8	14351.3	12227.7	10043.5	8858.65	9851.96	10102.2	9938.38	9571.01	11451.4
O70503	Very-long-chain 3-oxoacyl-CoA reductase OS=Mus musculus OX=10090 GN=Hsd17b12 PE=1 SV=1	Hsd17b12	Hsd17b12	-0.0322669	3.99789	0.0367933	0.84921	0.964359	0.0964512	3.99789	0.287587	0.595819	0.875262	-0.266953	3.99789	2.33752	0.137016	0.273163	-0.170501	3.99789	0.95577	0.336259	0.503386		O70503	34858.1	49947.6	37689.5	50330.5	42103.3	35721.4	47665.1	57824.4	38947.9	41470.7	42069.7	46686.1	51459.4	38810.2	42761.3	63327.4	33030.6	27166.9	30538.4	32090.5	37966.2	47780.1	43727.3	58131
O70548	Telethonin OS=Mus musculus OX=10090 GN=Tcap PE=1 SV=1	Tcap	Tcap	0.213287	4.39375	2.83217	0.103022	0.47905	-0.273122	4.39375	4.06151	0.0531265	0.447832	0.529415	4.39375	16.3434	0.00035105	0.00412073	0.256293	4.39375	3.83038	0.0599194	0.145007		O70548	50148.1	49175.6	41547.6	53861.6	46632.2	49463.7	49372.3	43897.1	41193.5	65645.6	46782.6	53583.5	44904.6	44595.3	80627.6	44465.6	81221.3	57407.9	53278.1	66955.4	46638.6	59840.4	53875.4	55858.7
O70571	[Pyruvate dehydrogenase (acetyl-transferring)] kinase isozyme 4, mitochondrial OS=Mus musculus OX=10090 GN=Pdk4 PE=1 SV=1	Pdk4	Pdk4	0.268396	6.53609	0.892526	0.352924	0.767105	-1.40296	6.53609	20.5765	9.97e-05	0.011399	0.452752	6.53609	2.3807	0.134138	0.269563	-0.950213	6.53609	10.1276	0.00357596	0.0180378		O70571	284570	451475	172087	112984	288142	342690	299256	277201	60655.6	408221	248598	244916	307922	138358	307931	243001	212332	123590	185496	306876	127555	282668	373231	122258
O70578	Voltage-dependent calcium channel gamma-1 subunit OS=Mus musculus OX=10090 GN=Cacng1 PE=1 SV=1	Cacng1	Cacng1	0.0986508	4.42128	1.36982	0.251275	0.68984	0.0735195	4.42128	0.665716	0.421133	0.803521	-0.159388	4.42128	3.32809	0.0783203	0.183698	-0.0858683	4.42128	0.967384	0.333386	0.500877		O70578	54242.4	52699.6	71743.5	58094.2	58334.3	65347.4	61061.5	48236.6	69201.5	55065.8	61563.1	56981.8	52948.3	64652.5	64910.7	68260.5	56366	50045.1	49605.1	47892.9	55827.7	52984	35132.1	58891.2
O70622	Reticulon-2 OS=Mus musculus OX=10090 GN=Rtn2 PE=1 SV=1	Rtn2	Rtn2	-0.0886246	8.93862	4.17689	0.0500608	0.360924	0.032213	8.93862	0.48292	0.492577	0.836468	-0.0439961	8.93862	0.960211	0.335156	0.507482	-0.011783	8.93862	0.0689103	0.794767	0.874487		O70622	1.14679e+06	1.59332e+06	1.45106e+06	1.37841e+06	1.3329e+06	1.20258e+06	1.20828e+06	1.21853e+06	1.30628e+06	1.09797e+06	1.31548e+06	1.39328e+06	1.29546e+06	1.38493e+06	1.21187e+06	1.28423e+06	1.27717e+06	1.27843e+06	1.20586e+06	1.31931e+06	1.37108e+06	1.14738e+06	1.18861e+06	1.23338e+06
O70624	Myocilin OS=Mus musculus OX=10090 GN=Myoc PE=1 SV=1	Myoc	Myoc	0.239484	4.6009	1.03363	0.317832	0.744154	0.03816	4.6009	0.0229893	0.880549	0.973268	0.190888	4.6009	0.614979	0.439368	0.612142	0.229048	4.6009	0.885671	0.354536	0.522036		O70624	64651.6	73773.5	37077.5	62820.1	76794.3	60446.6	53209.5	52344.6	57814.6	49325.5	56624.5	73076.2	59303.7	60494.7	74503.5	91065.5	63934.5	48712.6	31775.8	76422.1	36631.9	41259.2	87811.9	126764
O88342	WD repeat-containing protein 1 OS=Mus musculus OX=10090 GN=Wdr1 PE=1 SV=3	Wdr1	Wdr1	0.0673831	8.48851	0.771116	0.387017	0.783792	0.0153306	8.48851	0.0349288	0.853033	0.96244	0.0664942	8.48851	0.701565	0.409039	0.584142	0.0818248	8.48851	1.06256	0.311067	0.475304		O88342	953014	896439	854772	859549	933246	973034	939518	1.03383e+06	883380	937479	993795	938521	881972	959855	976471	1.01464e+06	930775	949216	1.04459e+06	969839	825976	848120	1.05965e+06	980693
O88441	Metaxin-2 OS=Mus musculus OX=10090 GN=Mtx2 PE=1 SV=1	Mtx2	Mtx2	0.179747	4.29865	0.640149	0.430204	0.807706	-0.310807	4.29865	1.67275	0.206164	0.645281	0.584231	4.29865	6.33021	0.0176993	0.066579	0.273423	4.29865	1.38718	0.248518	0.402507		O88441	48518.4	82350.4	34698.1	34619.7	43938.6	52512.5	28968.2	69492.7	53328.8	54285.7	37196	44700.7	46790	21128.6	52197.9	34315.1	66704.7	44191.6	81820.4	66121.7	54244.4	57867.2	76459.2	38846.1
O88531	Palmitoyl-protein thioesterase 1 OS=Mus musculus OX=10090 GN=Ppt1 PE=1 SV=2	Ppt1	Ppt1	0.24084	2.29653	3.69294	0.0644178	0.39655	0.0466555	2.29653	0.121416	0.729995	0.922873	0.30232	2.29653	5.45293	0.0265873	0.0867237	0.348975	2.29653	7.26672	0.0115177	0.0418703		O88531	13445.2	7817.26	13544.6	11529.1	11754.1	11426.4	13547.7	8932.7	12874.7	15786.8	11863.5	14308.4	13261.3	10108.2	11464.8	13154.2	14148.8	13593.6	16202.2	13215	9404.52	10089.2	15284.1	16245.2
O88543	COP9 signalosome complex subunit 3 OS=Mus musculus OX=10090 GN=Cops3 PE=1 SV=3	Cops3	Cops3	-0.0938225	5.69708	1.76398	0.194383	0.628254	0.0310683	5.69708	0.169274	0.683752	0.905557	-0.060941	5.69708	0.694024	0.411539	0.586379	-0.0298727	5.69708	0.166854	0.685893	0.803996		O88543	123919	174481	139170	146249	133694	125065	147288	144625	151633	119067	143222	115999	141007	148100	107641	145826	136041	137997	122220	129011	133129	125560	112704	119987
O88544	COP9 signalosome complex subunit 4 OS=Mus musculus OX=10090 GN=Cops4 PE=1 SV=1	Cops4	Cops4	0.0680837	5.03167	0.661941	0.422438	0.807706	0.0175401	5.03167	0.0384446	0.845907	0.961286	-0.0038098	5.03167	0.00193458	0.965216	0.978064	0.0137303	5.03167	0.0251336	0.875122	0.921336		O88544	89096.2	89956.1	86658.8	98287.4	119475	80069.5	71995	79702.4	115561	71707.4	88857.2	81533.9	81420.6	103162	69135.1	81024.9	94764.3	86621.9	81527.2	84129.6	82607.9	80584.3	77434.8	77031.9
O88545	COP9 signalosome complex subunit 6 OS=Mus musculus OX=10090 GN=Cops6 PE=1 SV=1	Cops6	Cops6	-0.0262658	4.63712	0.0759055	0.784859	0.952668	0.060965	4.63712	0.357778	0.554339	0.862559	-0.198407	4.63712	4.02691	0.0540861	0.140938	-0.137442	4.63712	1.935	0.174686	0.309241		O88545	60514.4	71564.5	83453	60386.8	73236.6	68064.4	65583.5	59116.1	103654	65862.4	77082.2	68570.8	60956.3	87172.3	55656.5	52999.4	60642.4	66895	61054.9	66292.1	62154.5	61861.2	49886.6	57898.2
O88569	Heterogeneous nuclear ribonucleoproteins A2/B1 OS=Mus musculus OX=10090 GN=Hnrnpa2b1 PE=1 SV=2	Hnrnpa2b1	Hnrnpa2b1	0.219798	8.19887	5.59059	0.0248925	0.274254	0.00936418	8.19887	0.00888745	0.925534	0.988412	0.174264	8.19887	3.2899	0.0799618	0.186503	0.183628	8.19887	3.65326	0.0657862	0.15354		O88569	767590	544482	717030	734226	772161	766685	895024	645544	744644	845017	670673	744840	804173	804591	848787	888363	662518	698790	782933	744056	782130	823534	779565	925493
O88587	Catechol O-methyltransferase OS=Mus musculus OX=10090 GN=Comt PE=1 SV=2	Comt	Comt	-0.0471623	6.06183	0.678157	0.416875	0.803397	-0.0753653	6.06183	1.51517	0.228142	0.672404	0.0792277	6.06183	1.78825	0.191429	0.345389	0.00386247	6.06183	0.00424574	0.94849	0.964666		O88587	161920	164689	176610	184669	167377	179194	181881	178358	163377	151111	193977	169527	167964	188680	165060	186137	183506	180196	163235	193858	184494	192687	177466	173828
O88623	Ubiquitin carboxyl-terminal hydrolase 2 OS=Mus musculus OX=10090 GN=Usp2 PE=1 SV=2	Usp2	Usp2	0.0976747	2.28972	0.366034	0.549832	0.865399	0.0579634	2.28972	0.112827	0.739342	0.923388	0.281618	2.28972	2.8486	0.102072	0.222381	0.339582	2.28972	4.14269	0.0509485	0.128755		O88623	10417.9	11103.6	12028.8	10856.1	11126.8	11401.2	13085.3	11451.3	12909.5	13798.6	11916	10817	11612.1	12288.5	13471.4	11376.6	10467.8	11981.8	12726.6	13481.9	25220.8	16152.3	12164.7	13894
O88653	Ragulator complex protein LAMTOR3 OS=Mus musculus OX=10090 GN=Lamtor3 PE=1 SV=1	Lamtor3	Lamtor3; Gm5900	0.138323	3.34786	1.57724	0.219082	0.654287	0.0607012	3.34786	0.265876	0.609981	0.884373	0.254259	3.34786	4.98903	0.0333028	0.101648	0.314961	3.34786	7.65746	0.00969549	0.0367901		O88653	25277.4	25023.7	24851	28979.9	24517.3	26999.6	25239.7	13628.2	24826.8	29199.8	25156.1	24010.4	31851.1	29942.4	23042.4	20641	26563.3	26260.9	30888.7	29887.4	26875.6	30491.1	28417.2	33473.9
O88685	26S proteasome regulatory subunit 6A OS=Mus musculus OX=10090 GN=Psmc3 PE=1 SV=2	Psmc3	Psmc3	0.0996554	7.60503	2.04352	0.163433	0.58482	-0.0867285	7.60503	1.35435	0.25391	0.694352	0.221479	7.60503	9.44544	0.00454565	0.0262927	0.134751	7.60503	3.49386	0.0716226	0.162603		O88685	435337	488706	464292	480885	467583	541831	564123	486607	533922	528904	447175	497680	478717	470066	561772	471451	592392	496880	522152	614960	525833	525728	506907	457982
O88696	ATP-dependent Clp protease proteolytic subunit, mitochondrial OS=Mus musculus OX=10090 GN=Clpp PE=1 SV=1	Clpp	Clpp	-0.309097	1.39152	3.29669	0.0796671	0.424891	-0.00192252	1.39152	0.000111772	0.991636	0.998438	-0.322569	1.39152	3.33386	0.0780753	0.183466	-0.324492	1.39152	3.37347	0.0764187	0.169929		O88696	4780.97	13670.3	6894.93	7803.67	10327.5	6880.37	7684.47	6829.99	7163.6	5927.67	7493.46	6651.32	5824	9593.73	7008.46	3890.02	6697.07	7292.41	7308.9	7052.53	6393.07	5594.11	7614.91	6255.89
O88844	Isocitrate dehydrogenase [NADP] cytoplasmic OS=Mus musculus OX=10090 GN=Idh1 PE=1 SV=2	Idh1	Idh1	0.0483144	8.27437	0.159548	0.69247	0.934425	-0.135807	8.27437	1.10269	0.302262	0.724388	0.00592225	8.27437	0.00223773	0.962591	0.976666	-0.129885	8.27437	1.07374	0.308579	0.472365		O88844	860523	844504	781448	782299	824360	761405	1.023e+06	891983	643138	1.09104e+06	760716	725231	897122	940302	725410	892945	694657	624256	689799	769452	632767	899116	876699	879765
O88952	Protein lin-7 homolog C OS=Mus musculus OX=10090 GN=Lin7c PE=1 SV=2	Lin7c	Lin7c	-0.11053	1.35859	0.537615	0.469249	0.832183	-0.211772	1.35859	1.72445	0.199313	0.64189	-0.400628	1.35859	6.53138	0.0160431	0.062831	-0.6124	1.35859	15.1461	0.000529267	0.00443173		O88952	7390.27	6978.75	9791.88	8778.62	7844.64	7414.24	8108.18	6460.28	8348.48	6509.08	8231.52	9662.74	7195.97	8282.34	6514.43	7602.84	6806.53	6267.87	2628.85	7650.22	7030.43	4411.06	5684.24	4959.7
O88958	Glucosamine-6-phosphate isomerase 1 OS=Mus musculus OX=10090 GN=Gnpda1 PE=1 SV=3	Gnpda1	Gnpda1	-0.0327478	3.79579	0.1771	0.676949	0.930765	0.113309	3.79579	1.85483	0.183604	0.629182	0.0435522	3.79579	0.292551	0.592679	0.730884	0.156861	3.79579	3.79999	0.060883	0.14637		O88958	34110.8	31509.7	44466.8	38622.7	32589.6	34745.1	34945.4	32513.3	32739.1	36508.1	41470	31957.2	33976.9	38016.3	30343.5	39792.5	37525.7	41500.4	37545	32936.2	37655.8	35504.7	38274.3	36926.9
O88967	ATP-dependent zinc metalloprotease YME1L1 OS=Mus musculus OX=10090 GN=Yme1l1 PE=1 SV=1	Yme1l1	Yme1l1	0.0901122	3.1223	0.825868	0.370885	0.776518	-0.198109	3.1223	3.49085	0.0717382	0.483013	0.353495	3.1223	11.8995	0.00172396	0.0127352	0.155386	3.1223	2.29674	0.140361	0.263125		O88967	21867.6	22311.5	19268.4	20459.8	18565	20044.1	22664.7	23267.6	21889.1	24049.9	21198.6	20742.7	24299.4	19779.4	23466.1	19438.9	27198.4	19791	24824.5	32112.1	25328.6	23599.7	25584.7	16606.2
O88986	2-amino-3-ketobutyrate coenzyme A ligase, mitochondrial OS=Mus musculus OX=10090 GN=Gcat PE=1 SV=2	Gcat	Gcat	-0.0529485	2.67117	0.121501	0.729904	0.939793	-0.0833841	2.67117	0.263631	0.611487	0.884373	0.00441217	2.67117	0.000787546	0.977802	0.98565	-0.0789719	2.67117	0.251936	0.619467	0.75267		O88986	16223.8	17778.2	20158.1	18621.5	19035.6	16633.1	15563.3	13008.7	16898.7	14146.2	18863.8	19597.6	17987.7	18374.7	14179.2	15947.3	18195.1	19161.6	16782.1	10988.6	15675.8	15410	21960.5	14010.9
O88990	Alpha-actinin-3 OS=Mus musculus OX=10090 GN=Actn3 PE=2 SV=1	Actn3	Actn3	0.236911	11.9295	0.893959	0.352377	0.767105	0.424512	11.9295	2.50531	0.12453	0.575034	0.978846	11.9295	14.2029	0.000764874	0.00711616	1.40336	11.9295	28.8143	9.70215e-06	0.000227774		O88990	1.06326e+07	8.65133e+06	2.97481e+06	4.28959e+06	7.93945e+06	8.78527e+06	7.60467e+06	8.4004e+06	3.30823e+06	3.07149e+06	5.94288e+06	4.72371e+06	7.02138e+06	7.68303e+06	5.08188e+06	1.23085e+07	8.97412e+06	1.78545e+07	1.33564e+07	8.41631e+06	1.24079e+07	1.40242e+07	1.22062e+07	1.81224e+07
O89020	Afamin OS=Mus musculus OX=10090 GN=Afm PE=1 SV=2	Afm	Afm	0.334588	3.74387	3.38149	0.0761112	0.423379	0.28452	3.74387	2.14049	0.154126	0.602889	-0.367399	3.74387	3.78181	0.0614894	0.153729	-0.082879	3.74387	0.19379	0.663018	0.787844		O89020	51028	32510	38479.5	42048.5	43888	36719.7	26510.7	36846.5	49222.9	34411.6	40313.6	45994.5	41368.5	27545.3	31006.6	63881.6	20507.4	27803.7	25718	25269.7	27102.2	24572.4	42728.9	46672.1
O89023	Tripeptidyl-peptidase 1 OS=Mus musculus OX=10090 GN=Tpp1 PE=1 SV=2	Tpp1	Tpp1	0.0656908	4.36579	0.628213	0.434383	0.807706	-0.0393732	4.36579	0.197488	0.660022	0.904273	0.15	4.36579	3.06317	0.0905528	0.204191	0.110627	4.36579	1.66545	0.206961	0.349729		O89023	50158.7	42870.5	51876.6	53449.2	48680.5	51493.2	54462.9	59390	53550.8	54230.9	56855.9	50157.7	53081.1	52246.5	54617.2	59275.7	59251.5	57548.8	48297.7	59743.7	44507.4	57138.7	52877.5	52977.6
O89053	Coronin-1A OS=Mus musculus OX=10090 GN=Coro1a PE=1 SV=5	Coro1a	Coro1a	0.854999	3.88239	10.9518	0.00253299	0.115689	0.864489	3.88239	9.79341	0.00400766	0.120304	-0.000982256	3.88239	1.37e-05	0.997074	0.998266	0.863507	3.88239	10.5609	0.00295159	0.0157418		O89053	37396.6	21296	27248.7	34107.8	45134.6	45961.9	30117.7	24380.1	46076	39317.2	25353	33629.1	28713.6	31646.5	55740.1	98067.3	29906	28251.2	30958.6	22171.2	28470.6	27315	28844.4	106132
O89104	Synaptophysin-like protein 2 OS=Mus musculus OX=10090 GN=Sypl2 PE=1 SV=1	Sypl2	Sypl2	-0.0293542	8.51316	0.318774	0.576643	0.880564	-0.147512	8.51316	7.0408	0.0127388	0.217687	0.0425776	8.51316	0.626352	0.435057	0.60816	-0.104934	8.51316	3.7951	0.0610395	0.146588		O89104	911168	1.04157e+06	1.0105e+06	1.00954e+06	958705	1.07246e+06	960093	1.00021e+06	926200	834248	981157	1.00676e+06	924742	1.02927e+06	935313	1.02458e+06	938800	924708	892291	1.09849e+06	945693	1.03841e+06	798735	914018
O89112	Glutathione S-transferase LANCL1 OS=Mus musculus OX=10090 GN=Lancl1 PE=1 SV=1	Lancl1	Lancl1	-0.316352	5.42634	9.51315	0.00442112	0.148078	0.054332	5.42634	0.245996	0.623609	0.888042	-0.422074	5.42634	15.6791	0.000440179	0.00487106	-0.367742	5.42634	11.9223	0.00170912	0.0104349		O89112	106767	193039	150250	137891	112360	115799	102790	167872	115348	71093.5	125151	128347	102802	110180	112618	128919	93824.3	114198	83977.1	100966	112975	96011.3	85490.4	97489.5
P00158	Cytochrome b OS=Mus musculus OX=10090 GN=Mt-Cyb PE=1 SV=1	Mt-Cyb	CYTB	0.0947634	5.71865	0.584465	0.450681	0.816819	-0.136084	5.71865	1.05444	0.31289	0.735189	0.309531	5.71865	5.83778	0.0221394	0.0764981	0.173448	5.71865	1.8316	0.186288	0.323241		P00158	158901	152580	129449	118607	129362	138509	123833	130620	97525.5	145718	138225	125833	132610	114630	139480	114776	137201	147108	162086	129000	166725	151843	168127	112968
P00329	Alcohol dehydrogenase 1 OS=Mus musculus OX=10090 GN=Adh1 PE=1 SV=2	Adh1	Adh1	0.18099	7.68168	2.84961	0.102015	0.477208	0.0104127	7.68168	0.00825839	0.92821	0.988412	0.111406	7.68168	1.00984	0.323169	0.496514	0.121819	7.68168	1.20757	0.280763	0.441902		P00329	588945	517028	476899	525512	562413	658354	448868	718130	577330	543735	478477	483110	593086	465789	450276	543148	557475	492034	527570	511345	557205	546955	668427	608551
P00397	Cytochrome c oxidase subunit 1 OS=Mus musculus OX=10090 GN=Mtco1 PE=1 SV=2	Mtco1	COX1	0.0567567	7.40907	0.124531	0.726712	0.939303	-0.186302	7.40907	1.17332	0.287606	0.714764	0.48099	7.40907	8.37134	0.0071468	0.0359775	0.294688	7.40907	3.14235	0.0867451	0.187202		P00397	419094	809970	343739	300433	352045	488903	326633	399694	304311	397753	304614	401456	435630	309182	457569	326281	451893	487467	533180	478833	492175	479078	623069	352060
P00405	Cytochrome c oxidase subunit 2 OS=Mus musculus OX=10090 GN=Mtco2 PE=1 SV=1	Mtco2	COX2	0.261243	9.9336	3.93727	0.0566641	0.37756	-0.128446	9.9336	0.833698	0.368658	0.776129	0.603731	9.9336	19.6925	0.000118363	0.00201083	0.475285	9.9336	12.2142	0.0015303	0.00968288		P00405	2.74026e+06	2.8739e+06	1.83985e+06	1.90706e+06	2.54233e+06	2.56563e+06	1.90234e+06	2.44028e+06	2.27245e+06	2.56031e+06	1.83108e+06	2.03446e+06	2.41146e+06	1.88378e+06	2.40496e+06	1.75977e+06	2.59878e+06	2.8592e+06	3.56117e+06	2.83839e+06	2.85483e+06	3.03879e+06	3.72643e+06	2.04737e+06
P00416	Cytochrome c oxidase subunit 3 OS=Mus musculus OX=10090 GN=mt-Co3 PE=1 SV=2	mt-Co3	COX3	-0.0440799	4.88906	0.0471267	0.829668	0.963612	-0.148802	4.88906	0.469739	0.498577	0.838132	0.322031	4.88906	2.35456	0.135812	0.272051	0.17323	4.88906	0.68076	0.416095	0.579718		P00416	74817.2	163953	54140.7	55402.4	65353	80310.8	64391.3	76277.2	50642.7	71965.6	55948.3	73130.8	72829.9	52129	81564.3	55375.8	79211.2	70375.7	105966	69849.5	64696.8	79730.2	114366	71673.6
P00493	Hypoxanthine-guanine phosphoribosyltransferase OS=Mus musculus OX=10090 GN=Hprt1 PE=1 SV=3	Hprt1	Hprt	0.0970111	5.04198	0.286688	0.596421	0.889778	-0.00835985	5.04198	0.00186312	0.965866	0.991765	-0.048202	5.04198	0.0660186	0.799033	0.874333	-0.0565618	5.04198	0.0908904	0.765193	0.85658		P00493	85375.4	78730.4	82978.2	91578.9	85392.2	94313.7	97501.6	100390	77920.5	107160	92085.6	87138.2	74600.6	79468.5	82209.1	123607	85392.2	52104	55916.5	76400.7	63412.3	99375	88320.3	134001
P00687	Alpha-amylase 1 OS=Mus musculus OX=10090 GN=Amy1 PE=1 SV=2	Amy1	Amy1	0.143706	4.52095	0.959279	0.335387	0.752898	-0.0234386	4.52095	0.0223371	0.882218	0.973268	-0.0174802	4.52095	0.0132487	0.909149	0.946305	-0.0409188	4.52095	0.0725701	0.789519	0.872203		P00687	57301.9	64325	66708	67109.2	64752.6	72672.2	75581.2	43707.7	60216.6	51688.7	51166.1	64980	64254.5	57516.8	74124.5	75467.6	43136.8	46439.1	57253.6	53083.2	54306.7	38856.6	103542	51662.4
P00848	ATP synthase subunit a OS=Mus musculus OX=10090 GN=Mtatp6 PE=1 SV=1	Mtatp6	ATP6	0.0741427	7.61753	0.302198	0.586674	0.884589	-0.26307	7.61753	3.32474	0.0784626	0.4934	0.643023	7.61753	21.2526	7.33e-05	0.00152239	0.379953	7.61753	7.43003	0.0107144	0.0396953		P00848	482922	660827	377107	410560	386177	399773	368415	408651	394646	485762	480854	428909	502930	371540	502988	373263	541111	709056	611977	689838	569072	630802	780256	435841
P00920	Carbonic anhydrase 2 OS=Mus musculus OX=10090 GN=Ca2 PE=1 SV=4	Ca2	Car2	0.37946	8.40597	1.57269	0.220248	0.654287	-0.219245	8.40597	0.460264	0.503103	0.840016	-0.0651212	8.40597	0.0433079	0.836662	0.901628	-0.284366	8.40597	0.82178	0.372442	0.539888		P00920	1.29095e+06	663340	844707	1.25534e+06	1.07007e+06	477805	1.3288e+06	975859	764224	924869	841842	954826	1.08944e+06	269286	689723	2.6285e+06	462233	721635	747564	725082	518503	706567	1.32046e+06	939849
P01027	Complement C3 OS=Mus musculus OX=10090 GN=C3 PE=1 SV=3	C3	C3	-0.104454	9.62701	0.141709	0.70941	0.937008	0.212605	9.62701	0.513338	0.479598	0.827374	-0.265097	9.62701	0.847447	0.365096	0.540723	-0.0524921	9.62701	0.0333803	0.85634	0.912267		P01027	2.28146e+06	2.06239e+06	1.24078e+06	1.76879e+06	2.00126e+06	1.55242e+06	2.20143e+06	2.32e+06	2.04395e+06	1.79441e+06	1.87392e+06	3.14336e+06	2.1143e+06	3.65379e+06	2.11597e+06	2.49787e+06	1.06417e+06	4.03045e+06	1.46278e+06	2.99012e+06	1.63785e+06	1.40976e+06	2.17636e+06	2.68078e+06
P01029	Complement C4-B OS=Mus musculus OX=10090 GN=C4b PE=1 SV=3	C4b	C4b	0.0348574	0.803736	0.0623411	0.804576	0.958766	-0.118746	0.803736	0.633743	0.432389	0.809864	0.729316	0.803736	25.5094	2.15e-05	0.000735902	0.61057	0.803736	17.9	0.000209552	0.0023927		P01029	4175.8	3634.06	3204.9	3688.03	3578.01	4088.2	4229.74	2733.88	2913.83	4038.91	3408.69	3772.8	2965.42	4840.67	3271.05	3910.27	5597.6	5316.88	3122.45	7877.67	5544.07	6348.03	3934.58	4867.53
P01837	Immunoglobulin kappa constant OS=Mus musculus OX=10090 GN=Igkc PE=1 SV=2	Igkc		0.772558	6.4814	3.6335	0.0670708	0.404842	-0.342134	6.4814	0.629465	0.434307	0.809864	0.629535	6.4814	2.28261	0.142176	0.279751	0.2874	6.4814	0.476204	0.495898	0.648548		P01837	387129	80027.9	238252	152786	155047	286109	216338	214003	416295	430232	273170	61230.2	201182	166153	143939	285685	404887	78808	92425.2	189025	127222	322225	106257	457290
P01872	Immunoglobulin heavy constant mu OS=Mus musculus OX=10090 GN=Ighm PE=1 SV=2	Ighm	Ighm	0.636009	9.69078	1.87104	0.182371	0.616043	-0.398589	9.69078	0.646135	0.428354	0.809042	0.590687	9.69078	1.52166	0.227751	0.388926	0.192099	9.69078	0.16095	0.691367	0.80815		P01872	1.46811e+06	1.41e+06	913013	1.81406e+06	1.03922e+06	3.44756e+06	1.46905e+06	3.51568e+06	1.57826e+06	2.82819e+06	1.35205e+06	790459	1.63401e+06	2.19695e+06	2.37721e+06	6.22875e+06	3.61244e+06	1.38447e+06	400785	1.6519e+06	688177	1.03067e+06	1.46557e+06	5.28561e+06
P01898	H-2 class I histocompatibility antigen, Q10 alpha chain OS=Mus musculus OX=10090 GN=H2-Q10 PE=1 SV=3	H2-Q10	H2-Q10	0.0711381	3.65762	0.109194	0.743432	0.941784	-0.130078	3.65762	0.319356	0.576328	0.866254	-0.0729967	3.65762	0.107186	0.745716	0.837492	-0.203075	3.65762	0.827278	0.370536	0.538027		P01898	41394.7	28252.2	24317.5	34655.8	31343.7	27794.7	60853.6	33318.2	26387.8	36639.9	29839	40051.5	34367.5	28550.8	42130.2	42925.9	29520.3	37952.3	33322.9	44593.7	26743.2	17630.7	40371	39433.5
P01899	H-2 class I histocompatibility antigen, D-B alpha chain OS=Mus musculus OX=10090 GN=H2-D1 PE=1 SV=2	H2-D1	H2-D1	0.132436	4.39864	0.335698	0.566849	0.873322	0.158474	4.39864	0.420523	0.521837	0.842295	0.00304358	4.39864	0.000165541	0.989824	0.993383	0.161517	4.39864	0.467108	0.499807	0.651878		P01899	55810.9	39060.7	38835.2	51381.4	48755.6	52479.4	102301	50538.1	41938	61700.9	44066.1	57659.3	55238	46707.4	65719.9	73729.4	34340.5	50666.1	42481.3	49589.3	40992.6	51171.6	85828.9	99152.6
P01901	H-2 class I histocompatibility antigen, K-B alpha chain OS=Mus musculus OX=10090 GN=H2-K1 PE=1 SV=1	H2-K1	H2-K1	0.25998	1.38668	0.899852	0.350598	0.767105	0.363406	1.38668	1.53614	0.225051	0.670038	-0.144371	1.38668	0.258574	0.614918	0.747302	0.219035	1.38668	0.598364	0.445414	0.605348		P01901	7707.8	3801.26	6543.4	5132.24	6721.58	7283.39	13298.4	6154.7	6526.87	7189.29	4973.44	6559.9	6472.82	6176.44	10294.2	8715.03	4582.98	6876.42	4178.01	3140.66	4365.78	6088.24	10948	10997.7
P02798	Metallothionein-2 OS=Mus musculus OX=10090 GN=Mt2 PE=1 SV=2	Mt2	Mt2	-1.45305	4.20731	14.4794	0.000714465	0.078032	-3.81812	4.20731	72.5591	3.14e-09	1.58e-06	-1.27846	4.20731	10.3598	0.00326979	0.0207508	-5.09658	4.20731	116.382	1.95605e-11	8.18931e-09		P02798	21527.5	146589	44703.2	55675.8	21022.6	25435.7	162464	136858	8026.46	58184.6	119759	94198.4	47180.1	83384.2	91966.4	22321.9	55366.9	3249.47	3251.74	79483.4	3743.99	25845.6	16016.1	2180.93
P02802	Metallothionein-1 OS=Mus musculus OX=10090 GN=Mt1 PE=1 SV=1	Mt1	Mt1	-1.37605	2.36275	10.4804	0.00309797	0.129702	-4.08438	2.36275	64.9906	8.89e-09	3.72e-06	-0.543545	2.36275	1.56103	0.22186	0.382244	-4.62793	2.36275	80.7114	9.71185e-10	3.04952e-07		P02802	5183.97	34957.9	10434.8	10386.8	4884.14	6747.13	39048.8	38902.7	2731.29	15158.6	25190.5	21028.6	14962.9	22713.4	20467.7	5187.4	19679	761.427	1050.64	31191.5	1326.32	11502.3	7300.8	716.24
P03888	NADH-ubiquinone oxidoreductase chain 1 OS=Mus musculus OX=10090 GN=Mtnd1 PE=1 SV=3	Mtnd1	ND1	0.140607	8.2281	1.58973	0.217313	0.652197	-0.237686	8.2281	3.97204	0.0556483	0.455337	0.858379	8.2281	55.2394	3.22e-08	1.16e-05	0.620693	8.2281	28.9792	8.47811e-06	0.000208794		P03888	705025	767717	575190	591605	595741	589821	565343	659839	590765	742788	548688	646609	674165	486174	689357	517253	1.05727e+06	964313	1.01963e+06	1.05156e+06	953404	1.03931e+06	1.2254e+06	661713
P03893	NADH-ubiquinone oxidoreductase chain 2 OS=Mus musculus OX=10090 GN=Mtnd2 PE=1 SV=2	Mtnd2	ND2	0.130169	6.41887	1.5762	0.219229	0.654287	-0.187617	6.41887	2.86414	0.101184	0.544269	0.457223	6.41887	18.209	0.000189583	0.002706	0.269606	6.41887	6.33016	0.0175969	0.0580859		P03893	228031	241807	202269	181065	204599	210568	190529	204540	166331	220122	182350	229445	231701	168673	236726	178279	237392	233064	283042	234136	241884	248745	317343	171976
P03911	NADH-ubiquinone oxidoreductase chain 4 OS=Mus musculus OX=10090 GN=Mtnd4 PE=1 SV=1	Mtnd4	ND4	0.0919842	8.50519	0.685847	0.414276	0.800509	-0.173612	8.50519	2.13688	0.154438	0.602889	0.488506	8.50519	18.1071	0.000195928	0.00278063	0.314895	8.50519	7.52469	0.0102768	0.0385304		P03911	922089	1.10886e+06	832343	724037	831168	896239	798308	884084	731307	891806	747113	947850	920550	702724	978328	716201	1.10197e+06	983193	1.21621e+06	1.06889e+06	1.10677e+06	1.08888e+06	1.31315e+06	749691
P03921	NADH-ubiquinone oxidoreductase chain 5 OS=Mus musculus OX=10090 GN=Mtnd5 PE=1 SV=3	Mtnd5	ND5	0.191347	8.38207	3.08273	0.0895785	0.450043	-0.169769	8.38207	2.12367	0.155674	0.602889	0.655041	8.38207	33.7946	2.56e-06	0.000178868	0.485272	8.38207	18.5704	0.000168775	0.00203828		P03921	843020	844605	710281	619670	734493	753031	691080	731740	654033	852355	664059	840445	868810	618405	896261	646392	1.02983e+06	940022	1.17742e+06	988030	955751	1.02978e+06	1.21617e+06	681355
P03953	Complement factor D OS=Mus musculus OX=10090 GN=Cfd PE=1 SV=1	Cfd	Cfd	-0.0405783	2.866	0.0440674	0.835181	0.964359	-0.0431564	2.866	0.0436109	0.836024	0.960879	-0.070013	2.866	0.122299	0.729056	0.826066	-0.113169	2.866	0.319269	0.576348	0.715664		P03953	11970.1	11632.9	26232.7	22947.4	25171	15225.8	20064.1	16734.5	17239.1	14180.2	13277	26651	24933.7	27532.9	22156.4	23056.7	15529.1	16613	23066.9	13402.8	8009.94	19749.7	19109.1	20584.4
P04104	Keratin, type II cytoskeletal 1 OS=Mus musculus OX=10090 GN=Krt1 PE=1 SV=4	Krt1	Krt1	-0.352529	8.39531	0.481252	0.493643	0.844735	-0.409331	8.39531	0.567241	0.457722	0.820246	0.252685	8.39531	0.231949	0.633872	0.759679	-0.156647	8.39531	0.0886506	0.768125	0.857047		P04104	459065	418513	1.12534e+06	752860	729809	1.69057e+06	611204	890339	436092	479610	1.37605e+06	1.61678e+06	922169	822844	572561	488036	350187	507976	384036	271671	528658	347747	844728	576524
P04117	Fatty acid-binding protein, adipocyte OS=Mus musculus OX=10090 GN=Fabp4 PE=1 SV=3	Fabp4	Fabp4	0.148903	9.69561	0.62891	0.434177	0.807706	0.15553	9.69561	0.600345	0.4447	0.816308	-0.0502015	9.69561	0.0666938	0.798031	0.87425	0.105329	9.69561	0.294247	0.591644	0.729249		P04117	1.80689e+06	2.28801e+06	1.51007e+06	1.895e+06	2.08307e+06	2.60492e+06	2.67308e+06	2.18627e+06	1.34013e+06	2.64397e+06	1.8911e+06	2.26702e+06	2.7205e+06	2.5049e+06	1.80313e+06	3.4066e+06	1.69887e+06	1.81004e+06	1.88933e+06	1.81606e+06	1.73451e+06	2.33739e+06	2.13365e+06	3.64335e+06
P04186	Complement factor B OS=Mus musculus OX=10090 GN=Cfb PE=1 SV=2	Cfb	Cfb	0.35326	4.31591	1.96594	0.171665	0.599739	0.640669	4.31591	5.62563	0.0246708	0.324752	-0.332855	4.31591	1.62102	0.213224	0.372994	0.307814	4.31591	1.40059	0.246391	0.400767		P04186	75745.4	36545.3	46915	40556.2	52739	65473.5	62701	44718.6	62282.7	62350	35574.5	57847.4	56364.5	73656.5	40580.3	74186.4	23624.3	101610	46780.3	38287.4	49703.1	43477.3	58986.8	87329.3
P04247	Myoglobin OS=Mus musculus OX=10090 GN=Mb PE=1 SV=3	Mb	Mb	0.103104	9.33637	0.121809	0.729694	0.939793	-0.0605753	9.33637	0.0367948	0.849269	0.961684	-0.0449683	9.33637	0.0216147	0.884171	0.92923	-0.105544	9.33637	0.118937	0.732769	0.833902		P04247	2.57296e+06	3.41176e+06	1.15925e+06	1.26702e+06	2.11376e+06	2.27593e+06	1.29524e+06	2.36998e+06	1.67619e+06	2.04952e+06	2.01944e+06	991572	1.30855e+06	1.42762e+06	1.48609e+06	990345	1.46167e+06	1.92574e+06	2.80679e+06	1.6348e+06	1.21679e+06	1.61421e+06	2.23085e+06	1.033e+06
P04919	Band 3 anion transport protein OS=Mus musculus OX=10090 GN=Slc4a1 PE=1 SV=1	Slc4a1	Slc4a1	0.4699	6.71502	2.01886	0.166519	0.590814	-0.390616	6.71502	1.2223	0.278423	0.713673	-0.0690495	6.71502	0.0408182	0.841366	0.903983	-0.459666	6.71502	1.79078	0.191717	0.329182		P04919	429993	197206	267368	403281	294771	130624	405185	286336	258838	281852	232336	336743	366286	87139.8	256167	928544	138351	195887	223787	228483	136334	194929	436316	287268
P04925	Major prion protein OS=Mus musculus OX=10090 GN=Prnp PE=1 SV=2	Prnp	Prnp	0.142533	5.09989	1.87437	0.18138	0.616043	0.0894195	5.09989	0.645653	0.428142	0.809042	0.0154465	5.09989	0.0205585	0.88697	0.930535	0.104866	5.09989	0.948659	0.338034	0.505442		P04925	97695.1	60746.3	114613	104404	99209.5	71037.2	76386.2	69984.5	113778	79081.7	87521.7	88507.5	86634.4	111594	89025.5	117621	97767.8	96060.4	78107	84582.7	94047.2	81707.5	74168.8	102288
P04940	Ig kappa chain V-VI region NQ2-17.4.1 OS=Mus musculus OX=10090 PE=2 SV=1	--		0.837568	2.39937	1.05828	0.312522	0.740816	1.67099	2.39937	3.54096	0.0704365	0.483013	-1.55277	2.39937	3.21196	0.0840512	0.192643	0.118222	2.39937	0.0199775	0.888625	0.929705		P04940	17987.2	6365.56	18526.3	16780.4	16117.9	40035	18570.7	8884.27	23740.4	41279.9	15286.3	16015.7	16894.1	6634.99	14213.6	10745.4	4879.84	1028.47	694.331	2273.72	935.814	2669.26	322.606	73812.8
P05064	Fructose-bisphosphate aldolase A OS=Mus musculus OX=10090 GN=Aldoa PE=1 SV=2	Aldoa	Aldoa	-0.0292112	15.8693	0.308548	0.58279	0.882826	0.000724268	15.8693	0.000165972	0.989808	0.998438	-0.171048	15.8693	9.84255	0.00386572	0.0232211	-0.170324	15.8693	9.75953	0.00399821	0.0193144		P05064	1.50992e+08	1.67906e+08	2.13825e+08	1.81217e+08	1.73287e+08	1.93217e+08	1.54786e+08	1.393e+08	1.74206e+08	1.313e+08	1.66051e+08	1.75716e+08	1.65758e+08	1.85871e+08	1.51466e+08	1.62186e+08	1.59414e+08	1.35728e+08	1.29803e+08	1.55215e+08	1.5325e+08	1.33726e+08	1.24158e+08	1.37324e+08
P05132	cAMP-dependent protein kinase catalytic subunit alpha OS=Mus musculus OX=10090 GN=Prkaca PE=1 SV=3	Prkaca	Prkaca	0.000190711	7.73955	9.94e-06	0.997506	0.997903	-0.0489249	7.73955	0.572107	0.455462	0.82014	0.0870623	7.73955	1.93484	0.174704	0.321743	0.0381375	7.73955	0.371033	0.547136	0.688925		P05132	543834	522768	608285	548014	566058	506365	506200	590828	537518	516034	585643	550883	576780	622742	529764	586929	617358	625467	507581	591372	605940	505966	509019	545016
P05201	Aspartate aminotransferase, cytoplasmic OS=Mus musculus OX=10090 GN=Got1 PE=1 SV=3	Got1	Got1	-0.0799942	10.9313	0.334604	0.567381	0.873322	-0.211549	10.9313	2.04603	0.163183	0.611813	0.133693	10.9313	0.873907	0.357517	0.534543	-0.077856	10.9313	0.295473	0.590847	0.728624		P05201	5.43402e+06	7.22719e+06	4.78662e+06	4.7838e+06	5.0144e+06	4.61136e+06	4.32082e+06	6.22196e+06	4.44427e+06	4.85734e+06	5.46075e+06	4.41452e+06	5.2301e+06	5.13866e+06	5.10779e+06	3.86419e+06	4.88646e+06	5.90197e+06	5.47526e+06	4.92166e+06	4.98229e+06	5.87798e+06	6.91956e+06	3.40537e+06
P05202	Aspartate aminotransferase, mitochondrial OS=Mus musculus OX=10090 GN=Got2 PE=1 SV=1	Got2	Got2	0.0475888	11.0383	0.0997842	0.754328	0.944351	-0.221358	11.0383	1.88732	0.179925	0.629182	0.156037	11.0383	1.00322	0.324732	0.498404	-0.0653211	11.0383	0.175284	0.678511	0.798358		P05202	6.81186e+06	5.48742e+06	5.02058e+06	4.75541e+06	5.34898e+06	5.79322e+06	5.19601e+06	6.92025e+06	4.30472e+06	5.76321e+06	6.97654e+06	4.78859e+06	5.66907e+06	4.9968e+06	5.80184e+06	4.52023e+06	4.6191e+06	6.02729e+06	6.62482e+06	5.59121e+06	5.35115e+06	6.35644e+06	7.2457e+06	3.5298e+06
P05977	Myosin light chain 1/3, skeletal muscle isoform OS=Mus musculus OX=10090 GN=Myl1 PE=1 SV=2	Myl1	Myl1	0.314544	9.94375	3.94187	0.0565499	0.37756	0.10132	9.94375	0.358513	0.553945	0.862559	-0.0316095	9.94375	0.0372091	0.848374	0.908637	0.0697104	9.94375	0.18124	0.673428	0.794576		P05977	2.81744e+06	3.52352e+06	2.7028e+06	2.90406e+06	3.41604e+06	3.80991e+06	2.34806e+06	1.91916e+06	4.51632e+06	2.09212e+06	1.6037e+06	2.65411e+06	2.55074e+06	2.43333e+06	2.55836e+06	2.25667e+06	2.5942e+06	2.40155e+06	3.5974e+06	3.34232e+06	1.76698e+06	2.02799e+06	1.52654e+06	2.45512e+06
P06684	Complement C5 OS=Mus musculus OX=10090 GN=C5 PE=1 SV=2	C5	Hc	0.242089	1.74183	1.20459	0.281345	0.718962	0.264906	1.74183	1.26195	0.270404	0.708729	0.139369	1.74183	0.373685	0.545717	0.697884	0.404275	1.74183	3.14857	0.0863867	0.186589		P06684	14470.3	7630.94	5294.03	6011.02	5216.98	5813.32	7418.97	7892.93	9536.98	10088.4	7106.79	8777.4	10373.7	12705.3	8276.28	7398.91	5597.89	13729.9	8822.69	11895.3	8024.12	7288.62	10815.5	12333.3
P06728	Apolipoprotein A-IV OS=Mus musculus OX=10090 GN=Apoa4 PE=1 SV=3	Apoa4	Apoa4	-0.593332	4.70995	3.39061	0.0762513	0.423379	-0.138116	4.70995	0.161802	0.690575	0.909305	-0.789593	4.70995	5.50877	0.0262698	0.0861485	-0.927708	4.70995	7.55456	0.010388	0.0387735		P06728	73970.7	242423	47641.2	47997.9	50684.5	38466.6	92641.5	158202	67203.6	59720	79805.6	80386	70290.5	50602.8	76839.8	76732.4	58509	29497.8	46927.8	79775.2	40371.8	39103.2	37786.3	44614
P06745	Glucose-6-phosphate isomerase OS=Mus musculus OX=10090 GN=Gpi PE=1 SV=4	Gpi	Gpi1	-0.0693168	12.7672	1.63507	0.211039	0.644506	-0.0382574	12.7672	0.435841	0.514294	0.841084	0.0775765	12.7672	1.91366	0.177008	0.325508	0.0393191	12.7672	0.491354	0.488854	0.642596		P06745	1.60389e+07	2.155e+07	1.93413e+07	1.90591e+07	1.81554e+07	1.98613e+07	1.71404e+07	1.88346e+07	1.69151e+07	1.53256e+07	1.70217e+07	1.89241e+07	1.68145e+07	1.8407e+07	1.61295e+07	1.86139e+07	2.02136e+07	1.91416e+07	1.60815e+07	1.96864e+07	1.68298e+07	1.77422e+07	1.52697e+07	1.90052e+07
P06795	ATP-dependent translocase ABCB1 OS=Mus musculus OX=10090 GN=Abcb1b PE=1 SV=1	Abcb1b	Abcb1b	0.144545	5.56994	4.46219	0.0432922	0.34306	0.0424705	5.56994	0.3372	0.56589	0.863941	0.0315205	5.56994	0.198219	0.659434	0.776541	0.0739911	5.56994	1.09286	0.304388	0.469093		P06795	98092.6	118341	130203	144546	137689	133037	126324	101424	152789	127818	116384	127543	137398	123848	137572	123929	106339	116082	135596	112355	130904	123119	125587	109175
P06909	Complement factor H OS=Mus musculus OX=10090 GN=Cfh PE=1 SV=2	Cfh	Cfh	0.11555	4.71889	0.286677	0.596486	0.889778	0.242479	4.71889	1.10359	0.302251	0.724388	-0.0424928	4.71889	0.036168	0.850509	0.909139	0.199986	4.71889	0.803519	0.377506	0.54406		P06909	80763.5	52721.3	61909.7	60672.9	71554	57208.5	63839.1	62767.3	61770	65279.8	60680.4	84960.1	84439.5	96009.7	68615.3	75632.6	47889.3	123327	47730.1	64969.9	55957.5	47981.3	93894.9	104914
P07309	Transthyretin OS=Mus musculus OX=10090 GN=Ttr PE=1 SV=1	Ttr	Ttr	-0.460169	6.32324	4.54382	0.0417959	0.335435	-0.51026	6.32324	4.8836	0.0353115	0.392249	-0.488446	6.32324	4.74017	0.0379018	0.109941	-0.998706	6.32324	19.3818	0.000137281	0.00174167		P07309	185933	399718	231702	365450	242199	116658	108522	341945	272688	223846	352624	301589	199965	234561	149972	237986	176913	143815	135131	268668	100187	122349	199919	196292
P07310	Creatine kinase M-type OS=Mus musculus OX=10090 GN=Ckm PE=1 SV=1	Ckm	Ckm	-0.114094	17.0474	3.17677	0.0850593	0.441095	0.118157	17.0474	2.98114	0.0947714	0.531397	-0.202149	17.0474	9.27368	0.00487886	0.0275984	-0.0839919	17.0474	1.60496	0.215181	0.359828		P07310	3.29434e+08	3.54309e+08	4.97026e+08	4.21142e+08	3.9497e+08	3.80257e+08	3.40277e+08	3.10632e+08	3.82053e+08	2.69277e+08	4.00206e+08	4.30626e+08	3.57824e+08	4.03971e+08	3.22165e+08	3.63177e+08	3.75562e+08	3.58805e+08	3.10303e+08	3.39506e+08	3.52603e+08	2.78579e+08	2.48675e+08	3.28003e+08
P07356	Annexin A2 OS=Mus musculus OX=10090 GN=Anxa2 PE=1 SV=2	Anxa2	Anxa2	0.0347534	9.43313	0.0504908	0.823775	0.963371	0.145746	9.43313	0.776688	0.385345	0.779205	-0.263458	9.43313	2.69357	0.111471	0.237207	-0.117711	9.43313	0.539501	0.468491	0.625983		P07356	1.63218e+06	2.0792e+06	1.55667e+06	2.08328e+06	1.93698e+06	1.96874e+06	2.00076e+06	2.18189e+06	1.59935e+06	1.72311e+06	1.85556e+06	2.09138e+06	1.81848e+06	1.88477e+06	1.92902e+06	2.96434e+06	1.45016e+06	1.40259e+06	1.44208e+06	1.6226e+06	1.31219e+06	1.56642e+06	1.83065e+06	2.77047e+06
P07724	Albumin OS=Mus musculus OX=10090 GN=Alb PE=1 SV=3	Alb	Alb	0.0339086	13.6202	0.0367012	0.849405	0.964359	-0.408574	13.6202	4.64702	0.0395091	0.393377	-0.4394	13.6202	5.69173	0.0237697	0.0799538	-0.847974	13.6202	20.8545	8.38271e-05	0.00117107		P07724	4.35701e+07	4.69333e+07	3.62813e+07	3.8795e+07	3.31579e+07	3.72524e+07	4.23539e+07	3.94323e+07	3.404e+07	3.54769e+07	4.4323e+07	4.7419e+07	4.16321e+07	2.88893e+07	3.79295e+07	5.60959e+07	2.31589e+07	1.77345e+07	2.01923e+07	3.25749e+07	1.60714e+07	2.54473e+07	3.15587e+07	3.59877e+07
P07742	Ribonucleoside-diphosphate reductase large subunit OS=Mus musculus OX=10090 GN=Rrm1 PE=1 SV=2	Rrm1	Rrm1	0.12366	4.09825	1.74785	0.196376	0.629868	0.0254631	4.09825	0.0648726	0.800733	0.94888	0.509972	4.09825	27.8285	1.15e-05	0.000504984	0.535435	4.09825	30.6726	5.50337e-06	0.000158768		P07742	41836.7	34477	46035	41649.2	39896.9	42283.3	30732.7	35774.4	51656.2	37566.4	40711	33780.6	35805.9	40130.8	31930.4	36329.6	53010.3	56991.1	41570	52756.3	62006.8	54231.4	51751.7	55985.6
P07901	Heat shock protein HSP 90-alpha OS=Mus musculus OX=10090 GN=Hsp90aa1 PE=1 SV=4	Hsp90aa1	Hsp90aa1	0.108777	7.93034	1.05458	0.312858	0.740816	-0.00435108	7.93034	0.00147678	0.969606	0.994143	0.22069	7.93034	4.0623	0.0531049	0.139103	0.216339	7.93034	3.90358	0.0576683	0.141192		P07901	636869	520929	546603	564514	540217	565157	762486	672494	564774	761061	583758	514775	606285	622545	621478	672552	550051	766042	672126	664080	672949	752172	699076	646018
P07934	Phosphorylase b kinase gamma catalytic chain, skeletal muscle/heart isoform OS=Mus musculus OX=10090 GN=Phkg1 PE=1 SV=3	Phkg1	Phkg1	-0.0653417	9.03953	0.988365	0.328282	0.749351	-0.0338573	9.03953	0.232207	0.633472	0.89069	-0.0958986	9.03953	1.98387	0.169507	0.314709	-0.129756	9.03953	3.62954	0.0666197	0.154663		P07934	1.13613e+06	1.90874e+06	1.51714e+06	1.6023e+06	1.41052e+06	1.46856e+06	1.41796e+06	1.19588e+06	1.37759e+06	1.12235e+06	1.43411e+06	1.56103e+06	1.4589e+06	1.3894e+06	1.52239e+06	1.53579e+06	1.44691e+06	1.24602e+06	1.1854e+06	1.56367e+06	1.34646e+06	1.27996e+06	1.058e+06	1.21295e+06
P08030	Adenine phosphoribosyltransferase OS=Mus musculus OX=10090 GN=Aprt PE=1 SV=2	Aprt	Aprt	-0.121619	7.69157	3.47965	0.0721707	0.414857	-0.0445145	7.69157	0.407993	0.527952	0.846303	-0.0965553	7.69157	2.0442	0.163365	0.306478	-0.14107	7.69157	4.35963	0.0456007	0.118144		P08030	526637	607909	639013	636160	612385	556043	472849	576679	579232	510570	601674	631022	497389	606602	435534	492953	594903	513386	502410	496186	498115	516107	542877	493663
P08074	Carbonyl reductase [NADPH] 2 OS=Mus musculus OX=10090 GN=Cbr2 PE=1 SV=1	Cbr2	Cbr2	0.295482	5.92982	2.75824	0.10753	0.489341	0.0131551	5.92982	0.00479199	0.945286	0.990638	0.106093	5.92982	0.332924	0.568395	0.713272	0.119248	5.92982	0.420665	0.521709	0.668526		P08074	169562	155608	134443	122064	145232	160066	181838	160108	186769	263044	150204	136685	140196	155583	140089	202655	139434	127070	124354	146305	127611	213973	128716	248067
P08113	Endoplasmin OS=Mus musculus OX=10090 GN=Hsp90b1 PE=1 SV=2	Hsp90b1	Hsp90b1	0.239144	7.98293	5.91813	0.0213178	0.256222	0.389345	7.98293	13.7002	0.000884051	0.0432409	0.0258463	7.98293	0.0646195	0.801114	0.875717	0.415192	7.98293	16.7178	0.000309528	0.00302806		P08113	655601	498661	606352	628999	631084	730156	684598	583082	680351	711754	575716	601823	647583	667887	642675	803200	539684	710580	704318	557197	706326	637524	652955	1.06974e+06
P08226	Apolipoprotein E OS=Mus musculus OX=10090 GN=Apoe PE=1 SV=2	Apoe	Apoe	0.401796	5.73599	1.88712	0.180485	0.616002	1.25366	5.73599	15.6441	0.000477204	0.029622	-0.303293	5.73599	1.00025	0.325861	0.498819	0.950372	5.73599	9.85328	0.0039866	0.0193144		P08226	232329	152724	90253.9	78210.2	71042.3	86881.9	163222	104954	119464	166953	99542.1	170355	109797	58243.7	201914	163404	79790.4	181653	267755	114464	243674	50449.1	85211.9	253137
P08228	Superoxide dismutase [Cu-Zn] OS=Mus musculus OX=10090 GN=Sod1 PE=1 SV=2	Sod1	Sod1	-0.117432	9.46138	4.38573	0.0450004	0.34812	-0.130151	9.46138	4.71348	0.0381653	0.393377	-0.218005	9.46138	14.0504	0.000779352	0.00713112	-0.348156	9.46138	35.7113	1.63499e-06	6.44949e-05		P08228	1.92758e+06	2.44109e+06	2.2306e+06	2.07962e+06	2.13995e+06	2.02384e+06	1.87134e+06	2.15987e+06	1.8724e+06	1.53542e+06	2.1132e+06	2.05479e+06	1.78141e+06	2.10889e+06	1.79474e+06	2.0771e+06	1.67806e+06	1.53921e+06	1.57592e+06	1.7773e+06	1.60627e+06	1.8807e+06	1.49968e+06	1.61354e+06
P08249	Malate dehydrogenase, mitochondrial OS=Mus musculus OX=10090 GN=Mdh2 PE=1 SV=3	Mdh2	Mdh2	0.0163904	12.7881	0.0162975	0.899289	0.972455	-0.209696	12.7881	2.33213	0.137453	0.587064	0.240053	12.7881	3.27118	0.080781	0.186853	0.0303571	12.7881	0.0522032	0.82086	0.88956		P08249	2.15861e+07	2.07977e+07	1.6983e+07	1.63569e+07	1.77184e+07	1.96819e+07	1.59893e+07	2.30249e+07	1.51989e+07	1.7908e+07	2.01124e+07	1.62295e+07	1.82838e+07	1.57043e+07	1.66237e+07	1.46488e+07	1.74635e+07	1.94877e+07	2.10429e+07	2.02914e+07	1.94852e+07	2.0635e+07	2.53892e+07	1.28979e+07
P08551	Neurofilament light polypeptide OS=Mus musculus OX=10090 GN=Nefl PE=1 SV=5	Nefl	Nefl	-0.620059	5.56407	3.2547	0.0820929	0.431544	-0.132634	5.56407	0.131257	0.719879	0.918228	-0.192521	5.56407	0.294006	0.591996	0.730759	-0.325154	5.56407	0.835805	0.368481	0.536282		P08551	73848.7	115502	113368	379203	100888	38440.7	198770	126536	96790.5	114570	116252	122072	64313.1	69054.5	85130.7	195043	135500	101589	101645	98974.1	79851	92041.5	317491	115220
P08607	C4b-binding protein OS=Mus musculus OX=10090 GN=C4bpa PE=1 SV=3	C4bpa	C4bp	-0.45029	3.21288	1.84331	0.185319	0.61635	-0.33171	3.21288	0.876632	0.357068	0.769609	-0.560293	3.21288	2.63524	0.115634	0.244094	-0.892003	3.21288	6.58416	0.0158816	0.0536939		P08607	24104.9	37913.2	20171.1	29267.2	20893.7	19100.2	39027.5	36173.5	14517.9	14263.4	33175.5	45849.6	31884.3	26698.2	35908	29165.8	15799.1	45419.6	10887.6	35248.7	9292.42	12127.3	22490.1	22228.4
P08730	Keratin, type I cytoskeletal 13 OS=Mus musculus OX=10090 GN=Krt13 PE=1 SV=2	Krt13	Krt13	-0.112562	7.0134	0.0476702	0.828771	0.963612	0.372544	7.0134	0.455762	0.505218	0.840016	-0.0720505	7.0134	0.0182121	0.893627	0.934106	0.300494	7.0134	0.318063	0.57732	0.716516		P08730	133074	118314	491092	285512	247215	915698	307822	202230	157732	256767	262280	584160	461499	520166	164293	132354	121191	225995	249681	97210.8	140099	123799	332416	217749
P08752	Guanine nucleotide-binding protein G(i) subunit alpha-2 OS=Mus musculus OX=10090 GN=Gnai2 PE=1 SV=5	Gnai2	Gnai2	0.115734	6.07171	0.774468	0.386	0.783792	0.162032	6.07171	1.32795	0.258486	0.698942	0.0448837	6.07171	0.108816	0.743843	0.836407	0.206916	6.07171	2.31653	0.138726	0.260839		P08752	162872	152962	164131	192956	176674	165943	192055	147270	171899	182371	172079	174594	162965	173343	157937	243777	178288	159264	148769	156514	151397	167947	192642	285181
P09055	Integrin beta-1 OS=Mus musculus OX=10090 GN=Itgb1 PE=1 SV=1	Itgb1	Itgb1	0.0661227	7.02234	0.595246	0.446576	0.813893	-0.0523287	7.02234	0.326209	0.572255	0.864925	0.0644043	7.02234	0.527588	0.473386	0.638639	0.0120756	7.02234	0.018534	0.892642	0.932356		P09055	346555	327676	319282	338431	325173	340189	385913	374484	312167	380453	341246	325107	318499	326246	348388	387003	359856	331458	323914	331442	289163	331777	376381	389632
P09103	Protein disulfide-isomerase OS=Mus musculus OX=10090 GN=P4hb PE=1 SV=2	P4hb	P4hb	0.110656	10.3136	4.11006	0.0518118	0.3687	0.0877451	10.3136	2.26148	0.143332	0.596108	-0.0412384	10.3136	0.532542	0.471335	0.637111	0.0465067	10.3136	0.678213	0.416856	0.580456		P09103	3.3366e+06	3.01679e+06	3.66799e+06	3.55221e+06	3.45923e+06	4.26636e+06	3.36557e+06	3.33581e+06	3.3399e+06	3.21441e+06	3.15888e+06	3.34812e+06	3.41436e+06	3.55486e+06	3.31628e+06	3.71509e+06	3.16914e+06	3.25239e+06	3.20462e+06	3.11044e+06	3.21899e+06	3.08987e+06	2.8087e+06	3.49998e+06
P09405	Nucleolin OS=Mus musculus OX=10090 GN=Ncl PE=1 SV=2	Ncl	Ncl	0.0464633	8.51856	0.270437	0.606946	0.893698	-0.0144079	8.51856	0.0227548	0.88113	0.973268	0.113476	8.51856	1.50784	0.229243	0.389885	0.0990676	8.51856	1.14906	0.292496	0.456651		P09405	894642	1.12209e+06	835101	816590	881946	1.00623e+06	1.10667e+06	1.17493e+06	925535	990611	798521	861212	895399	848343	1.02116e+06	930179	984583	885549	951096	1.04018e+06	927113	997005	884308	1.01542e+06
P09411	Phosphoglycerate kinase 1 OS=Mus musculus OX=10090 GN=Pgk1 PE=1 SV=4	Pgk1	Pgk1	-0.0429957	12.9509	0.950089	0.337676	0.756684	-0.0447246	12.9509	0.899526	0.350667	0.76229	0.0176133	12.9509	0.148855	0.70242	0.806066	-0.0271113	12.9509	0.352437	0.557293	0.698686		P09411	1.9202e+07	1.95681e+07	2.51124e+07	2.28922e+07	2.09355e+07	2.07195e+07	2.14924e+07	1.80811e+07	2.18649e+07	1.8012e+07	2.14483e+07	2.21147e+07	2.10917e+07	2.31951e+07	1.99118e+07	2.02255e+07	2.229e+07	2.06354e+07	1.90728e+07	2.15112e+07	2.03659e+07	2.02825e+07	1.70338e+07	1.81177e+07
P09470	Angiotensin-converting enzyme OS=Mus musculus OX=10090 GN=Ace PE=1 SV=3	Ace	Ace	0.147938	3.40497	0.591339	0.44807	0.813893	0.167531	3.40497	0.663503	0.421912	0.803521	0.124586	3.40497	0.392227	0.535991	0.691531	0.292117	3.40497	2.15895	0.152422	0.279681		P09470	25554.3	20418	23353.5	23587.8	26130.5	28047.4	27822.3	28079.3	29405.2	32900.8	27025.3	28024.6	24047.8	29100.8	21595.3	33686.6	19202.5	26982	16130.5	27996.5	26734.3	36900	26142.3	53849.8
P09528	Ferritin heavy chain OS=Mus musculus OX=10090 GN=Fth1 PE=1 SV=2	Fth1	Fth1	0.180273	6.20747	1.04996	0.31399	0.741377	-0.0791298	6.20747	0.177096	0.676984	0.905557	-0.344362	6.20747	3.55088	0.0695747	0.168699	-0.423492	6.20747	5.35734	0.0279168	0.0828925		P09528	227080	259268	139946	155356	243257	200262	266794	301948	169526	296251	186986	181694	173409	214419	275142	285338	146442	153893	171740	193697	114615	167345	146336	225794
P09542	Myosin light chain 3 OS=Mus musculus OX=10090 GN=Myl3 PE=1 SV=4	Myl3	Myl3	0.609785	5.45558	3.20957	0.0841225	0.438415	0.0591965	5.45558	0.0266618	0.871478	0.972369	0.643358	5.45558	3.36478	0.0773493	0.182307	0.702554	5.45558	4.00977	0.0550971	0.13569		P09542	176752	148174	55439.2	45210.6	146450	153645	79189.5	120092	124829	85532.9	58495.6	104595	108693	55069.2	130993	60119.2	136283	108087	301512	139356	73482.5	100456	183083	73117.6
P09581	Macrophage colony-stimulating factor 1 receptor OS=Mus musculus OX=10090 GN=Csf1r PE=1 SV=3	Csf1r	Csf1r	0.154875	1.82672	0.380745	0.541981	0.861682	0.422327	1.82672	2.47028	0.126779	0.57771	0.122635	1.82672	0.223266	0.640071	0.764555	0.544961	1.82672	4.41373	0.0443862	0.115303		P09581	9005.41	5761.48	7322	8009.72	7473.34	6123.57	18066.1	7651.64	11557.2	10569	5169.4	7240.38	7967.83	6644.99	7756.51	10304.9	9069.64	7337.05	7266.1	6768.6	9480.08	10306	10043.6	19765.2
P09671	Superoxide dismutase [Mn], mitochondrial OS=Mus musculus OX=10090 GN=Sod2 PE=1 SV=3	Sod2	Sod2	0.0289218	8.78061	0.0290932	0.865743	0.964359	-0.218974	8.78061	1.4579	0.23698	0.678817	0.279403	8.78061	2.54121	0.121706	0.250801	0.060429	8.78061	0.118645	0.732984	0.833902		P09671	1.3873e+06	1.37462e+06	1.03104e+06	1.17197e+06	1.4621e+06	1.07777e+06	907836	1.18773e+06	1.03753e+06	1.08739e+06	1.26424e+06	977710	1.06925e+06	1.02317e+06	860253	786749	1.19415e+06	1.18064e+06	1.63438e+06	1.17249e+06	1.18996e+06	1.39826e+06	1.58289e+06	792307
P0C5K1	Serine/threonine-protein kinase SBK2 OS=Mus musculus OX=10090 GN=Sbk2 PE=3 SV=2	Sbk2	Sbk2	-0.0809212	5.39884	0.443595	0.510603	0.856265	-0.137347	5.39884	1.11793	0.299005	0.722386	0.228359	5.39884	3.30581	0.0792734	0.185069	0.0910114	5.39884	0.524434	0.4747	0.631165		P0C5K1	111373	110504	113934	104442	107648	90776	98576.8	138102	87994.6	103464	116876	101229	93612.5	91523.5	102018	99646.6	104933	127589	130818	110204	107257	127583	151108	104550
P0DMN7	S-adenosylmethionine decarboxylase proenzyme 1 OS=Mus musculus OX=10090 GN=Amd1 PE=1 SV=1	Amd1	Amd1; Amd-ps3; Amd2	0.285788	3.06654	5.0725	0.0319679	0.302772	0.0115267	3.06654	0.0072313	0.93281	0.988412	-0.00773646	3.06654	0.00347438	0.953397	0.971181	0.00379025	3.06654	0.000834076	0.977156	0.984603		P0DMN7	27626.6	16609.2	28727.3	27761.4	26587	25489	19541.2	13839.1	24288.3	20990.7	18309	26128.6	28913.1	22724.5	22471.9	25175	19737.5	19372	18255.2	19261.1	21715.5	28368.6	14059.5	15115.3
P0DP27	Calmodulin-2 OS=Mus musculus OX=10090 GN=Calm2 PE=1 SV=1	Calm2	Calm3; Calm1; Calm2	0.0661433	6.55138	0.172201	0.681204	0.930765	0.111277	6.55138	0.426391	0.518887	0.841594	-0.191153	6.55138	1.33754	0.256868	0.422285	-0.0798761	6.55138	0.234089	0.632127	0.76064		P0DP27	310587	141357	450091	316041	286875	250873	269407	110641	259903	242966	271699	303768	282063	264439	233154	240361	301553	218444	261965	225732	262284	182204	199247	217974
P10107	Annexin A1 OS=Mus musculus OX=10090 GN=Anxa1 PE=1 SV=2	Anxa1	Anxa1	0.178828	7.79256	1.32334	0.259342	0.700132	0.450167	7.79256	7.31276	0.0113095	0.20681	-0.191664	7.79256	1.41448	0.243911	0.406843	0.258504	7.79256	2.58941	0.118358	0.232459		P10107	573969	545941	520688	675253	630585	634139	593043	514481	618227	687675	581178	574962	537859	566162	470350	814411	414856	477683	520551	439099	559817	536670	595766	1.10365e+06
P10126	Elongation factor 1-alpha 1 OS=Mus musculus OX=10090 GN=Eef1a1 PE=1 SV=3	Eef1a1	Eef1a1; LOC101056619	0.0381736	7.39724	0.0420783	0.838913	0.964359	0.140909	7.39724	0.501486	0.484536	0.831389	-0.101402	7.39724	0.276636	0.602939	0.737382	0.0395072	7.39724	0.0420906	0.838889	0.903507		P10126	404381	385782	326026	422897	415313	411235	522231	495041	435107	566758	390435	404468	416821	687605	365138	585206	356770	322437	370795	361570	350218	527556	457025	718165
P10493	Nidogen-1 OS=Mus musculus OX=10090 GN=Nid1 PE=1 SV=2	Nid1	Nid1	0.0626463	6.29463	0.620715	0.437109	0.808997	0.0308128	6.29463	0.131401	0.719586	0.918228	0.0423933	6.29463	0.265482	0.610244	0.743782	0.0732062	6.29463	0.791974	0.380753	0.547482		P10493	217099	232512	195069	210401	183318	214546	216720	208471	192475	204186	182940	223914	214941	180764	198464	230526	199591	190582	180395	235379	182923	193229	189635	257771
P10518	Delta-aminolevulinic acid dehydratase OS=Mus musculus OX=10090 GN=Alad PE=1 SV=1	Alad	Alad	0.0572689	5.07383	0.812775	0.374653	0.779335	0.0708701	5.07383	1.08907	0.305211	0.724931	0.0814669	5.07383	1.53691	0.224916	0.385372	0.152337	5.07383	5.37812	0.0275611	0.0819331		P10518	88596.6	84492.2	85942.8	93160.6	88545.7	95150.4	79170.1	85932.2	83669.6	80002.6	96269.8	90454.1	87164.6	79908.8	83182.1	89604.6	97079.1	104741	101244	86249.3	104542	85564	87176.9	75623.9
P10605	Cathepsin B OS=Mus musculus OX=10090 GN=Ctsb PE=1 SV=2	Ctsb	Ctsb	0.144091	6.39221	3.33449	0.0780487	0.424856	0.0606855	6.39221	0.517703	0.477524	0.825969	0.10716	6.39221	1.72445	0.199313	0.355592	0.167845	6.39221	4.23319	0.0486368	0.124289		P10605	215434	175537	207583	212728	224455	247196	243729	185893	201298	238613	223095	202439	208970	241339	219027	242296	228189	234694	219548	197497	213884	234156	227110	250998
P10630	Eukaryotic initiation factor 4A-II OS=Mus musculus OX=10090 GN=Eif4a2 PE=1 SV=2	Eif4a2	Eif4a2	-0.0555335	9.09827	1.17355	0.287509	0.724531	-0.0940702	9.09827	2.94614	0.0966396	0.534913	0.0386184	9.09827	0.530015	0.472379	0.637966	-0.0554519	9.09827	1.09116	0.304756	0.469373		P10630	1.4412e+06	1.60002e+06	1.63069e+06	1.46974e+06	1.37793e+06	1.42818e+06	1.47039e+06	1.49951e+06	1.40496e+06	1.38068e+06	1.46521e+06	1.35872e+06	1.34405e+06	1.53897e+06	1.36046e+06	1.38529e+06	1.48463e+06	1.41973e+06	1.33692e+06	1.58312e+06	1.48337e+06	1.59465e+06	1.3325e+06	1.25169e+06
P10639	Thioredoxin OS=Mus musculus OX=10090 GN=Txn PE=1 SV=3	Txn	Txn1	-0.0550058	8.84491	0.591037	0.448172	0.813893	-0.104054	8.84491	1.85036	0.184117	0.629182	-0.0641845	8.84491	0.750336	0.393408	0.571899	-0.168238	8.84491	5.14449	0.030864	0.089013		P10639	1.34154e+06	1.37915e+06	1.35853e+06	1.24558e+06	1.3623e+06	1.218e+06	1.19608e+06	1.4667e+06	1.21023e+06	1.18603e+06	1.30165e+06	1.12453e+06	1.10605e+06	1.34852e+06	1.07307e+06	1.16551e+06	1.19075e+06	1.11931e+06	1.0873e+06	1.22541e+06	1.09192e+06	1.3156e+06	1.00087e+06	1.20207e+06
P10649	Glutathione S-transferase Mu 1 OS=Mus musculus OX=10090 GN=Gstm1 PE=1 SV=2	Gstm1	Gstm1	-0.102966	9.0304	3.60475	0.0675035	0.404842	-0.0954947	9.0304	2.71312	0.110211	0.557274	-0.0635939	9.0304	1.2823	0.266654	0.43271	-0.159089	9.0304	8.00969	0.00831932	0.0330667		P10649	1.32985e+06	1.48369e+06	1.63217e+06	1.68054e+06	1.62247e+06	1.39613e+06	1.34095e+06	1.33934e+06	1.33611e+06	1.16536e+06	1.46287e+06	1.46752e+06	1.31142e+06	1.59711e+06	1.13568e+06	1.44319e+06	1.40885e+06	1.30376e+06	1.20544e+06	1.5266e+06	1.32392e+06	1.3785e+06	1.1722e+06	1.34297e+06
P10833	Ras-related protein R-Ras OS=Mus musculus OX=10090 GN=Rras PE=1 SV=1	Rras	Rras	0.0638347	5.09741	0.413337	0.52528	0.856265	-0.0230299	5.09741	0.0470767	0.829734	0.959857	1.22e-05	5.09741	1.43e-08	0.999905	0.999986	-0.0230176	5.09741	0.0501443	0.824367	0.89259		P10833	86712.2	79888.8	89000.1	87182.5	85566.5	82748	103852	97725.9	81365.7	100188	92543.5	88160.4	92717.7	94919.7	92486.1	115688	84773.7	82270.2	72707	90074.4	82240.2	97475	83719.6	111225
P10852	4F2 cell-surface antigen heavy chain OS=Mus musculus OX=10090 GN=Slc3a2 PE=1 SV=1	Slc3a2	Slc3a2	-0.0810587	3.72738	0.47916	0.494253	0.845176	-0.128322	3.72738	1.05049	0.313782	0.735189	-0.0282097	3.72738	0.0541481	0.817614	0.888114	-0.156532	3.72738	1.66309	0.207275	0.349767		P10852	28892.4	35394.4	33991.6	36936.6	34447.2	29771.3	53753.2	31510.5	31829	36726	37139.2	33163.5	37851.6	37370	35635.9	36954.5	42369.4	29117.7	26650.2	37446.6	27383.7	35155.9	26303.5	34472
P10922	Histone H1.0 OS=Mus musculus OX=10090 GN=H1-0 PE=2 SV=4	H1-0	H1f0	0.188449	7.24871	4.56508	0.0411061	0.333092	-0.105029	7.24871	1.24137	0.274263	0.710257	0.391233	7.24871	18.4319	0.000176444	0.00260721	0.286205	7.24871	9.86202	0.00383535	0.0188172		P10922	307690	380277	330107	324998	360913	402965	425321	366122	414971	400152	275492	372922	387967	358329	431166	404157	485579	387660	430753	487206	341130	498772	414290	423839
P11031	Activated RNA polymerase II transcriptional coactivator p15 OS=Mus musculus OX=10090 GN=Sub1 PE=1 SV=3	Sub1	Sub1	-0.0223445	4.23653	0.0329593	0.857188	0.964359	-0.159609	4.23653	1.4707	0.234923	0.678504	-0.0586945	4.23653	0.212055	0.648561	0.769936	-0.218304	4.23653	2.9236	0.0978651	0.202002		P11031	42262.7	47833.3	45398.6	50213.2	43510.2	47849.7	69848	52451.9	47441.6	52071	52790.4	57271.1	49855.2	50978.5	58645.4	63249.7	53101.2	46044.4	40097.1	55620.8	41735.6	46624.3	36251	57732.1
P11152	Lipoprotein lipase OS=Mus musculus OX=10090 GN=Lpl PE=1 SV=3	Lpl	Lpl	0.129958	2.08967	0.556271	0.461709	0.829077	0.0035154	2.08967	0.000356244	0.985069	0.998438	0.0158475	2.08967	0.00772433	0.930564	0.956846	0.0193629	2.08967	0.0115319	0.915214	0.947658		P11152	10450.9	14756.3	9518.75	13499.2	12447.9	9752.72	11537.5	7676.18	8849.19	13710.3	14824.6	8197.78	13853	9676.48	13647.5	10966.4	8852.55	14173.1	13315.7	9664.49	10388.6	11855.3	14169.1	7436.52
P11404	Fatty acid-binding protein, heart OS=Mus musculus OX=10090 GN=Fabp3 PE=1 SV=5	Fabp3	Fabp3	0.00168864	9.76383	5.71e-05	0.994021	0.997595	-0.0551904	9.76383	0.053405	0.818882	0.954733	0.263913	9.76383	1.30616	0.262546	0.429093	0.208723	9.76383	0.816714	0.373674	0.541332		P11404	2.83895e+06	2.86469e+06	1.34725e+06	1.62791e+06	1.71314e+06	2.67542e+06	1.86626e+06	2.8113e+06	1.55744e+06	1.85633e+06	3.05026e+06	2.01527e+06	1.94917e+06	1.64013e+06	2.55991e+06	1.5566e+06	2.33573e+06	3.51352e+06	3.40211e+06	1.95274e+06	2.56178e+06	2.48125e+06	3.23716e+06	1.4774e+06
P11438	Lysosome-associated membrane glycoprotein 1 OS=Mus musculus OX=10090 GN=Lamp1 PE=1 SV=2	Lamp1	Lamp1	0.0269426	5.8352	0.131945	0.719032	0.937008	-0.0531207	5.8352	0.448783	0.508159	0.840118	0.182906	5.8352	5.68788	0.0237665	0.0799538	0.129785	5.8352	2.86241	0.101282	0.207169		P11438	144982	158705	150345	137527	135933	158054	158270	132147	148466	141344	141455	141682	137253	149756	134257	144922	151544	145538	147869	139582	148512	186300	156481	173549
P11499	Heat shock protein HSP 90-beta OS=Mus musculus OX=10090 GN=Hsp90ab1 PE=1 SV=3	Hsp90ab1	Hsp90ab1	0.10346	11.1374	1.5866	0.217755	0.652744	0.0572942	11.1374	0.425808	0.51914	0.841594	0.0140691	11.1374	0.0273952	0.869676	0.921416	0.0713633	11.1374	0.705396	0.407778	0.57098		P11499	6.35371e+06	5.80277e+06	6.01111e+06	5.26158e+06	5.5388e+06	5.71088e+06	6.76511e+06	6.08547e+06	6.12058e+06	6.78956e+06	5.82361e+06	5.12447e+06	5.91853e+06	6.20666e+06	6.29952e+06	5.87559e+06	5.00375e+06	6.30405e+06	6.25391e+06	6.14591e+06	6.44256e+06	6.51185e+06	5.31275e+06	4.90734e+06
P11531	Dystrophin OS=Mus musculus OX=10090 GN=Dmd PE=1 SV=3	Dmd	Dmd	0.1331	10.1803	2.56526	0.119963	0.510217	-0.101519	10.1803	1.30598	0.262376	0.704906	0.265338	10.1803	9.54395	0.00436571	0.0254998	0.163819	10.1803	3.63545	0.0664109	0.154324		P11531	2.27631e+06	2.94366e+06	2.66514e+06	2.64128e+06	2.6296e+06	2.94472e+06	3.11592e+06	2.73933e+06	3.18626e+06	3.48564e+06	2.72052e+06	3.02292e+06	3.04839e+06	2.97497e+06	3.51953e+06	2.92963e+06	3.38819e+06	2.8592e+06	3.21194e+06	3.79007e+06	3.32622e+06	3.25323e+06	2.80875e+06	2.77846e+06
P11930	Nucleoside diphosphate-linked moiety X motif 19 OS=Mus musculus OX=10090 GN=Nudt19 PE=1 SV=2	Nudt19	Nudt19	-0.0753799	0.0912932	0.159011	0.69296	0.934425	0.328684	0.0912932	2.64172	0.114801	0.570702	0.0219652	0.0912932	0.0126094	0.911358	0.946414	0.35065	0.0912932	3.22352	0.0829094	0.180553		P11930	2279.87	2553.24	3179.64	2849.76	3081.91	2283.76	3067.11	3589.93	3429.18	2455.96	2427.71	2400.73	1977.16	1733.83	2344.25	2153.91	1586.57	2998.86	1881.25	2858.66	4680.57	2381.97	3111.77	3047.73
P11983	T-complex protein 1 subunit alpha OS=Mus musculus OX=10090 GN=Tcp1 PE=1 SV=3	Tcp1	Tcp1	-0.00634351	8.24306	0.00653674	0.936111	0.983896	0.0480706	8.24306	0.328435	0.570955	0.86452	-0.0240039	8.24306	0.0873244	0.769691	0.85394	0.0240668	8.24306	0.0878477	0.769022	0.857047		P11983	776741	993032	786440	741969	704858	741589	855364	862889	877450	805944	818408	732868	773270	768785	870061	732795	761612	816595	906096	809869	848346	811718	690660	606263
P12246	Serum amyloid P-component OS=Mus musculus OX=10090 GN=Apcs PE=1 SV=2	Apcs	Apcs	0.364189	2.32487	0.789824	0.381701	0.781446	1.22866	2.32487	7.66159	0.00987325	0.187891	-0.0867138	2.32487	0.0418312	0.839417	0.902433	1.14195	2.32487	7.20987	0.0120296	0.0433548		P12246	19384.2	11313.6	10229.9	5938.23	8085.52	9079.76	10456.6	8325.92	11019.4	11849.7	5611.87	14038.9	11736.9	15132	21856.5	6056.42	3041.31	44823.9	20726.3	17127.8	22299.2	2991.53	5575.21	13857.5
P12382	ATP-dependent 6-phosphofructokinase, liver type OS=Mus musculus OX=10090 GN=Pfkl PE=1 SV=4	Pfkl	Pfkl	-0.0301457	2.9925	0.036327	0.850156	0.964359	0.142358	2.9925	0.708587	0.406732	0.795725	-0.0249245	2.9925	0.0231689	0.880062	0.927538	0.117434	2.9925	0.515339	0.478522	0.633991		P12382	18765	20946.8	18716.3	23197.6	18346.4	17762.1	23449	22002.8	18566	21593.9	18614.5	21718.7	19567	21767.4	19487.5	26284	17032.1	28015.1	15357.7	18794.4	16715.2	19067.8	22897.1	24262.6
P12710	Fatty acid-binding protein, liver OS=Mus musculus OX=10090 GN=Fabp1 PE=1 SV=2	Fabp1	Fabp1	0.965552	4.66999	3.59346	0.0685041	0.407778	-0.847245	4.66999	2.43025	0.130387	0.581134	-0.107847	4.66999	0.0425282	0.838127	0.902433	-0.955093	4.66999	3.23565	0.0829765	0.180553		P12710	159673	38051.8	66289.8	102611	126102	161146	39541.9	83117.9	185005	48163.8	47857	98924.3	172534	16808	15234	65967.3	8049	23984	22624.9	45874.1	19226.7	55856.2	177194	48432.7
P12787	Cytochrome c oxidase subunit 5A, mitochondrial OS=Mus musculus OX=10090 GN=Cox5a PE=1 SV=2	Cox5a	Cox5a	0.42673	6.20645	2.95123	0.0967845	0.468445	0.320411	6.20645	1.45816	0.237262	0.678817	0.0492671	6.20645	0.0368745	0.849098	0.908637	0.369678	6.20645	2.08087	0.16018	0.289999		P12787	237236	219032	114250	131408	325588	182222	118464	252743	260394	198945	155951	155872	221120	208611	179127	169780	166416	242815	390591	234238	171009	134406	159103	161832
P12970	60S ribosomal protein L7a OS=Mus musculus OX=10090 GN=Rpl7a PE=1 SV=2	Rpl7a	Rpl7a	0.325298	8.21875	10.9227	0.00251368	0.115689	0.221775	8.21875	4.44728	0.0436195	0.402538	0.330722	8.21875	10.5904	0.00286506	0.0189581	0.552497	8.21875	29.5415	7.33414e-06	0.000184234		P12970	737612	644307	675626	590203	646533	725506	709039	714172	944407	926547	526870	670599	750337	682350	833773	703357	726660	787018	1.04383e+06	841481	883633	943868	730900	834351
P13020	Gelsolin OS=Mus musculus OX=10090 GN=Gsn PE=1 SV=3	Gsn	Gsn	0.142911	6.61148	0.414449	0.524881	0.856265	0.117093	6.61148	0.243475	0.625499	0.888718	-0.485665	6.61148	4.41538	0.0446041	0.124082	-0.368572	6.61148	2.55251	0.121179	0.235788		P13020	282208	269323	257204	360243	301126	252169	257535	301308	269518	342153	320875	294808	290762	270040	211889	521972	153238	143028	146312	191889	126366	195364	242573	439687
P13412	Troponin I, fast skeletal muscle OS=Mus musculus OX=10090 GN=Tnni2 PE=2 SV=2	Tnni2	Tnni2	0.0130481	9.73521	0.0104571	0.919247	0.978867	0.0550631	9.73521	0.162937	0.689397	0.908587	-0.0845345	9.73521	0.409069	0.527412	0.684328	-0.0294714	9.73521	0.0497684	0.825015	0.892864		P13412	1.9695e+06	3.16554e+06	2.53954e+06	2.98978e+06	2.56497e+06	2.68044e+06	2.5533e+06	1.3823e+06	3.01481e+06	1.5351e+06	1.70261e+06	2.49005e+06	2.2809e+06	2.13704e+06	2.20552e+06	2.09444e+06	2.06845e+06	1.85592e+06	2.46522e+06	2.31751e+06	1.70958e+06	1.93644e+06	1.66642e+06	1.91107e+06
P13439	Uridine 5'-monophosphate synthase OS=Mus musculus OX=10090 GN=Umps PE=1 SV=3	Umps	Umps	-0.00487863	2.23002	0.00257371	0.959884	0.993032	0.223946	2.23002	4.74022	0.0376606	0.393377	-0.144838	2.23002	2.1115	0.156823	0.299007	0.079108	2.23002	0.632305	0.432906	0.59427		P13439	11644.6	11520.8	15058.3	14613.7	13922.7	10710.1	11923.8	13048.3	13896.2	9946.08	11830.1	12771.7	14895.4	12165.8	10376.9	13349.7	13801.1	10597.5	14230.2	10515.9	14256.4	12187.2	9941.16	13058.3
P13634	Carbonic anhydrase 1 OS=Mus musculus OX=10090 GN=Ca1 PE=1 SV=4	Ca1	Car1	0.244145	6.31582	0.562406	0.459609	0.826737	-0.0725157	6.31582	0.043459	0.836387	0.960879	-0.273084	6.31582	0.653768	0.425652	0.601709	-0.345599	6.31582	1.04498	0.315501	0.479745		P13634	291932	179723	194688	393368	301174	115240	219060	242463	182593	132264	222055	271454	244267	82057.4	160992	631651	124167	138407	159386	152227	106494	79296.7	361369	244637
P13707	Glycerol-3-phosphate dehydrogenase [NAD(+)], cytoplasmic OS=Mus musculus OX=10090 GN=Gpd1 PE=1 SV=3	Gpd1	Gpd1	-0.161405	11.1671	5.82781	0.0222437	0.26	0.029143	11.1671	0.166328	0.686361	0.906195	-0.211422	11.1671	9.29895	0.00482823	0.0274401	-0.182279	11.1671	6.91671	0.013469	0.0469919		P13707	5.46341e+06	7.37655e+06	7.72057e+06	7.34789e+06	6.78221e+06	5.76527e+06	5.54205e+06	6.62455e+06	6.78136e+06	4.67335e+06	6.03045e+06	7.27899e+06	6.19044e+06	6.92971e+06	5.24501e+06	6.26224e+06	6.29848e+06	5.66746e+06	4.67808e+06	5.90061e+06	5.98445e+06	5.18792e+06	4.24369e+06	5.47787e+06
P14094	Sodium/potassium-transporting ATPase subunit beta-1 OS=Mus musculus OX=10090 GN=Atp1b1 PE=1 SV=1	Atp1b1	Atp1b1	0.308006	7.56001	2.18631	0.150185	0.569952	-0.238333	7.56001	1.14632	0.293284	0.719463	0.563604	7.56001	6.8615	0.0139478	0.0564353	0.325271	7.56001	2.28667	0.141474	0.264225		P14094	662733	476587	267216	349785	466441	469485	507649	548473	358287	598907	457058	357475	425116	312190	538596	393942	428131	635450	681436	602346	513765	530988	829463	328407
P14115	60S ribosomal protein L27a OS=Mus musculus OX=10090 GN=Rpl27a PE=1 SV=5	Rpl27a	Rpl27a	0.176662	7.19153	4.23068	0.0486995	0.360127	0.0142489	7.19153	0.024097	0.877703	0.97317	0.234596	7.19153	6.98499	0.0130618	0.0550214	0.248845	7.19153	7.8599	0.00887671	0.0347983		P14115	344045	287284	393880	342784	363690	356599	368363	331769	472549	416182	355673	357104	374814	393773	404984	337215	441102	386059	452839	420172	432340	468186	343382	343289
P14131	40S ribosomal protein S16 OS=Mus musculus OX=10090 GN=Rps16 PE=1 SV=4	Rps16	Rps16-ps2; Rps16	0.141218	7.74765	2.49627	0.124853	0.519257	0.132928	7.74765	1.93541	0.174642	0.627193	0.258797	7.74765	7.84858	0.00892047	0.0422	0.391725	7.74765	17.9876	0.000203668	0.00233811		P14131	525736	550320	481870	491831	504576	483393	524143	604306	635867	591073	413512	470329	510527	513120	521273	528306	587743	642972	640307	572588	704742	680452	584952	611577
P14142	Solute carrier family 2, facilitated glucose transporter member 4 OS=Mus musculus OX=10090 GN=Slc2a4 PE=1 SV=3	Slc2a4	Slc2a4	-0.0355894	2.82293	0.147335	0.703866	0.937008	-0.128985	2.82293	1.69296	0.203351	0.645281	0.182853	2.82293	3.63819	0.0663142	0.16282	0.0538689	2.82293	0.31531	0.57871	0.717633		P14142	18074.7	17874.1	18223.2	18021.3	17597.1	16040.1	15837	22550.5	14628.2	18143.4	17632.2	20624	18488.2	17217.3	18266.7	17506.5	18591.4	18991.4	19812.9	21287.7	15362.1	20849.7	21337.9	18044.2
P14148	60S ribosomal protein L7 OS=Mus musculus OX=10090 GN=Rpl7 PE=1 SV=2	Rpl7	Rpl7	0.360079	8.09095	12.2856	0.00148965	0.101135	0.198152	8.09095	3.26131	0.0812166	0.497553	0.459872	8.09095	18.8053	0.000156579	0.00239197	0.658024	8.09095	38.4499	8.80312e-07	3.87955e-05		P14148	654934	467222	609084	578307	567832	657877	647852	579097	849632	808115	483793	592840	689718	592006	747367	625298	681327	758551	961454	820165	835626	952690	712925	790542
P14152	Malate dehydrogenase, cytoplasmic OS=Mus musculus OX=10090 GN=Mdh1 PE=1 SV=3	Mdh1	Mdh1	0.0263825	11.3692	0.0517565	0.821615	0.963087	0.00375611	11.3692	0.000917953	0.976035	0.997884	-0.0418632	11.3692	0.121547	0.729856	0.826493	-0.0381071	11.3692	0.100721	0.753217	0.847707		P14152	8.00774e+06	7.42843e+06	6.6924e+06	6.70177e+06	7.45076e+06	7.71653e+06	6.67923e+06	8.01799e+06	6.17258e+06	6.61386e+06	8.34617e+06	6.34705e+06	7.15895e+06	7.3428e+06	7.2942e+06	6.13768e+06	5.62926e+06	7.72538e+06	8.30533e+06	6.32432e+06	6.74875e+06	6.28212e+06	8.21008e+06	5.17872e+06
P14206	40S ribosomal protein SA OS=Mus musculus OX=10090 GN=Rpsa PE=1 SV=4	Rpsa	Rpsa; LOC100045332; LOC100505031; LOC102642689	0.170717	5.34398	1.97374	0.170566	0.59877	0.168878	5.34398	1.69011	0.203721	0.645281	0.308446	5.34398	6.0343	0.0201884	0.0722948	0.477324	5.34398	14.4504	0.000675813	0.00538693		P14206	114939	91661.2	80730.5	83641.6	121486	86371.6	80827.2	104869	128411	112608	85778.4	75423.3	86972.5	138816	74634.4	80029.1	109251	130733	126373	115951	132258	116530	105143	111796
P14211	Calreticulin OS=Mus musculus OX=10090 GN=Calr PE=1 SV=1	Calr	Calr	0.14665	9.38154	3.96967	0.055717	0.376319	0.197099	9.38154	6.27217	0.0180746	0.271877	0.0858829	9.38154	1.27274	0.268408	0.433874	0.282982	9.38154	13.8398	0.000840595	0.0062658		P14211	1.69995e+06	1.54118e+06	1.69116e+06	1.66774e+06	1.7042e+06	1.86566e+06	1.79806e+06	1.65164e+06	1.71534e+06	1.78386e+06	1.51105e+06	1.55351e+06	1.69358e+06	1.79352e+06	1.61178e+06	1.9935e+06	1.57676e+06	2.01144e+06	1.72163e+06	1.71049e+06	1.87078e+06	1.83119e+06	1.64937e+06	2.18744e+06
P14231	Sodium/potassium-transporting ATPase subunit beta-2 OS=Mus musculus OX=10090 GN=Atp1b2 PE=1 SV=2	Atp1b2	Atp1b2	-0.197796	3.30206	1.99626	0.168224	0.595346	-0.221402	3.30206	2.18796	0.149766	0.602312	-0.0883972	3.30206	0.371868	0.546689	0.698516	-0.309799	3.30206	4.54372	0.0415496	0.109454		P14231	21899.2	18976.2	33917.1	30984.3	25037.8	24876.3	34289.1	22930.5	25361.8	14869.5	33758.2	34196.7	28066.8	27428.2	28663.2	30011.2	29908.6	28991.4	16277.4	30949.1	17395.9	20965.2	19467.2	23951.6
P14602	Heat shock protein beta-1 OS=Mus musculus OX=10090 GN=Hspb1 PE=1 SV=3	Hspb1	Hspb1	-0.0202923	8.77433	0.0196252	0.889548	0.971118	-0.118294	8.77433	0.583406	0.451088	0.818367	0.0819782	8.77433	0.299282	0.588476	0.728357	-0.0363161	8.77433	0.0586322	0.810358	0.884283		P14602	1.18865e+06	1.24615e+06	1.03377e+06	890940	935361	956159	1.37869e+06	1.61872e+06	1.10057e+06	1.46558e+06	1.19099e+06	779602	1.01954e+06	1.20301e+06	1.28871e+06	934921	1.01851e+06	1.05553e+06	1.24923e+06	1.2157e+06	1.13724e+06	1.19309e+06	1.27212e+06	1.11976e+06
P14685	26S proteasome non-ATPase regulatory subunit 3 OS=Mus musculus OX=10090 GN=Psmd3 PE=1 SV=3	Psmd3	Psmd3	0.0998415	7.99674	1.86254	0.182722	0.616105	-0.101337	7.99674	1.67888	0.205188	0.645281	0.140841	7.99674	3.46604	0.0726997	0.174257	0.0395042	7.99674	0.27236	0.605676	0.740726		P14685	584123	624136	632958	648746	620472	647969	753092	621924	702159	731641	646687	688543	653799	655156	798122	685289	745861	597133	673275	804846	653424	710312	568664	614397
P14733	Lamin-B1 OS=Mus musculus OX=10090 GN=Lmnb1 PE=1 SV=3	Lmnb1	Lmnb1	0.0168221	5.45967	0.0114347	0.915573	0.976869	0.0500072	5.45967	0.088417	0.768303	0.937634	0.34048	5.45967	4.38498	0.0450405	0.12488	0.390487	5.45967	5.76787	0.0229002	0.0712828		P14733	56110.4	83271.1	87503.7	104122	87010.4	109070	143563	79347	103094	104704	84340.7	142938	108370	114437	127196	120475	130629	98986.2	129552	148213	89794.9	108825	112114	190410
P14824	Annexin A6 OS=Mus musculus OX=10090 GN=Anxa6 PE=1 SV=3	Anxa6	Anxa6	-0.0541574	10.7186	1.44074	0.239634	0.67705	0.00380081	10.7186	0.00620949	0.937727	0.988412	-0.127794	10.7186	7.47062	0.0105243	0.0472091	-0.123993	10.7186	7.03339	0.0127812	0.0451566		P14824	4.35887e+06	5.05661e+06	5.06911e+06	4.85955e+06	4.61028e+06	4.86899e+06	4.24244e+06	4.8352e+06	4.37035e+06	3.87712e+06	4.64668e+06	4.73886e+06	4.49374e+06	4.98734e+06	4.36754e+06	4.68106e+06	3.97969e+06	4.18123e+06	4.05906e+06	4.19794e+06	4.22291e+06	4.08925e+06	3.9161e+06	4.28704e+06
P14869	60S acidic ribosomal protein P0 OS=Mus musculus OX=10090 GN=Rplp0 PE=1 SV=3	Rplp0	Rplp0	0.373113	8.2242	14.7682	0.000604083	0.0756858	0.166956	8.2242	2.59315	0.11805	0.57137	0.545457	8.2242	29.6128	7.2e-06	0.000344845	0.712413	8.2242	50.4339	7.71158e-08	7.45057e-06		P14869	701140	549058	633903	602974	632395	782855	685112	635034	878105	865056	475417	633914	716794	636058	778752	675906	779759	851317	1.04578e+06	942600	896445	1.05125e+06	787991	927968
P15105	Glutamine synthetase OS=Mus musculus OX=10090 GN=Glul PE=1 SV=6	Glul	Glul	-0.130929	7.75066	0.7419	0.39607	0.78775	-1.10122	7.75066	44.8639	2.31e-07	5.28e-05	-0.105295	7.75066	0.447173	0.508932	0.668989	-1.20652	7.75066	56.1789	2.79227e-08	3.34009e-06		P15105	511539	539321	677578	687347	551313	598631	701879	723831	357467	594756	677417	694240	878605	919938	801761	644516	614192	272562	234036	688204	273447	754644	548918	246814
P15208	Insulin receptor OS=Mus musculus OX=10090 GN=Insr PE=1 SV=2	Insr	Insr	-0.158063	2.69188	3.54361	0.0697407	0.410278	-0.0481374	2.69188	0.287678	0.595762	0.875262	-0.183738	2.69188	4.45567	0.043435	0.121773	-0.231875	2.69188	7.08794	0.0124728	0.0444377		P15208	16892.8	17790.1	18941.7	20032.5	12844	17209.9	20906.6	17897.5	15610.7	15468.6	18843.7	21168.1	17840.7	18450.5	18161.7	18514.8	19588.8	14809.3	16445.2	17822.7	16278.9	12306	14579.8	14580.3
P15327	Bisphosphoglycerate mutase OS=Mus musculus OX=10090 GN=Bpgm PE=1 SV=2	Bpgm	Bpgm	0.0495883	7.63182	0.228878	0.635908	0.90813	0.0614254	7.63182	0.30728	0.583561	0.868191	-0.270276	7.63182	6.3108	0.0177548	0.066579	-0.208851	7.63182	3.77402	0.0617201	0.147518		P15327	616257	499688	642302	683684	705187	505148	504159	553836	576048	393752	560414	615927	529170	538030	401113	857078	434576	479715	437547	450827	465915	414431	484680	499468
P15331	Peripherin OS=Mus musculus OX=10090 GN=Prph PE=1 SV=2	Prph	Prph	-0.453408	4.44215	0.678801	0.41705	0.803397	0.113578	4.44215	0.0374123	0.848042	0.961684	-0.318079	4.44215	0.310932	0.581596	0.722552	-0.204502	4.44215	0.128902	0.7223	0.828559		P15331	14552.1	48212.5	72782.8	186011	42268.7	7272.81	86842.8	58352.5	61398.5	73211.2	34193.5	59190.4	14874.5	14054.1	29171.3	143690	72303.7	18538.3	27823.4	42425.6	20393	31691	113877	100352
P15532	Nucleoside diphosphate kinase A OS=Mus musculus OX=10090 GN=Nme1 PE=1 SV=1	Nme1	Nme1	-0.101019	3.58356	0.916826	0.346145	0.766768	0.0269836	3.58356	0.0572475	0.812566	0.952785	-0.13753	3.58356	1.5824	0.218349	0.378531	-0.110546	3.58356	1.02294	0.320104	0.485861		P15532	35109.2	31396.2	34593.7	36479.6	29723.7	32110.4	33600.5	38421.7	26018.2	26536.1	39450.4	30744.6	27925.2	29881.4	30130.4	39408.1	27179.7	32294.8	33339.6	23483.6	28294.4	27004	36718.2	28218.4
P15626	Glutathione S-transferase Mu 2 OS=Mus musculus OX=10090 GN=Gstm2 PE=1 SV=2	Gstm2	Gstm2	-0.114499	10.3619	2.0572	0.162076	0.582453	-0.0656597	10.3619	0.592042	0.44779	0.816891	-0.0739038	10.3619	0.799123	0.37864	0.554603	-0.139563	10.3619	2.84619	0.102211	0.208236		P15626	3.35655e+06	4.01031e+06	4.17442e+06	4.25612e+06	4.23212e+06	3.53412e+06	3.28038e+06	3.25632e+06	3.82281e+06	2.74571e+06	3.56358e+06	3.25897e+06	3.25968e+06	4.44317e+06	2.59862e+06	3.33008e+06	3.94454e+06	3.44773e+06	2.60608e+06	3.63057e+06	3.42237e+06	3.67064e+06	2.96421e+06	3.10284e+06
P15864	Histone H1.2 OS=Mus musculus OX=10090 GN=H1-2 PE=1 SV=2	H1-2	Hist1h1c	-0.0672562	5.33719	0.142903	0.708156	0.937008	-0.0213345	5.33719	0.0125831	0.911456	0.984943	0.0574086	5.33719	0.0972674	0.757358	0.845467	0.0360742	5.33719	0.0383954	0.846014	0.905115		P15864	115974	238326	94093.2	63737.8	103361	113651	85514.9	139191	98115.6	93805.1	88167.7	87100.2	86494.6	74737.2	103816	86047.1	103284	106114	121841	124300	100639	107018	113624	105652
P16015	Carbonic anhydrase 3 OS=Mus musculus OX=10090 GN=Ca3 PE=1 SV=3	Ca3	Car3	0.00926495	14.2061	0.00925818	0.924001	0.980739	-0.145528	14.2061	1.99781	0.168064	0.619702	0.0661982	14.2061	0.441545	0.511574	0.671057	-0.0793293	14.2061	0.632644	0.432784	0.59427		P16015	4.92512e+07	4.62304e+07	5.96441e+07	4.92082e+07	5.97946e+07	5.19002e+07	5.66477e+07	4.0899e+07	4.31924e+07	4.93415e+07	6.52773e+07	4.4236e+07	4.5248e+07	4.80802e+07	4.22658e+07	5.54114e+07	6.17609e+07	4.57732e+07	4.40851e+07	6.14599e+07	4.58142e+07	5.67429e+07	3.88022e+07	5.15081e+07
P16045	Galectin-1 OS=Mus musculus OX=10090 GN=Lgals1 PE=1 SV=3	Lgals1	Lgals1	0.154612	9.35448	3.87182	0.0586331	0.385566	0.259809	9.35448	9.55794	0.00434078	0.125914	-0.102277	9.35448	1.57927	0.218793	0.37904	0.157531	9.35448	3.7605	0.062161	0.148418		P16045	1.95613e+06	2.02161e+06	1.78101e+06	1.71979e+06	2.01845e+06	2.02121e+06	1.73775e+06	1.4696e+06	1.80522e+06	1.71081e+06	1.69502e+06	1.67223e+06	1.67271e+06	1.56916e+06	1.56423e+06	1.85123e+06	1.46156e+06	1.59687e+06	1.74989e+06	1.5692e+06	1.75758e+06	1.47544e+06	1.19489e+06	2.23817e+06
P16110	Galectin-3 OS=Mus musculus OX=10090 GN=Lgals3 PE=1 SV=3	Lgals3	Lgals3	0.0657574	3.18629	0.147011	0.704176	0.937008	0.210894	3.18629	1.32209	0.259516	0.700972	0.0248961	3.18629	0.0196768	0.889403	0.93224	0.23579	3.18629	1.76887	0.193783	0.332048		P16110	24003.8	30725.6	19628.9	22317.4	26654.1	23177.4	25942.4	22569.8	23066.5	24945	19692.3	22665.7	17440.6	22763.2	20682.1	27455.3	27356	20814	15315.7	22537	19507.2	18981.5	17793.4	46223.4
P16330	2',3'-cyclic-nucleotide 3'-phosphodiesterase OS=Mus musculus OX=10090 GN=Cnp PE=1 SV=3	Cnp	Cnp	-0.31853	6.56045	1.14253	0.294311	0.72803	-0.0610364	6.56045	0.0367788	0.84931	0.961684	-0.137329	6.56045	0.19812	0.659689	0.776541	-0.198365	6.56045	0.41281	0.52581	0.671155		P16330	134303	215871	284113	588607	216712	114132	371476	269276	210535	226460	184218	236660	144828	142740	202291	510135	275088	176594	171603	256661	152192	182998	393885	308047
P16332	Methylmalonyl-CoA mutase, mitochondrial OS=Mus musculus OX=10090 GN=Mmut PE=1 SV=2	Mmut	Mut	0.108674	7.62584	1.09766	0.303347	0.73494	-0.0618431	7.62584	0.311082	0.581254	0.868191	0.205476	7.62584	3.67184	0.0651414	0.160584	0.143633	7.62584	1.79325	0.190827	0.328553		P16332	548637	504214	484623	476315	506783	511858	442767	486061	463382	539875	594582	471858	528309	496584	551112	444366	440285	565197	618936	569625	576479	498778	663430	431926
P16406	Glutamyl aminopeptidase OS=Mus musculus OX=10090 GN=Enpep PE=1 SV=1	Enpep	Enpep	-0.178954	0.701205	0.883119	0.355032	0.767105	0.259228	0.701205	1.61984	0.213122	0.652138	-0.312772	0.701205	2.50212	0.12443	0.254327	-0.0535438	0.701205	0.0737786	0.787817	0.871421		P16406	4512.01	3421.09	5538.34	6755.1	4643.58	3971.35	5321.9	4926.91	4638.66	1574.32	3664.75	5865.23	4430.06	3160.54	3311.72	5945.14	3018.83	3672.91	3635.46	4027.92	3467.15	3579.82	3546.49	4717.77
P16460	Argininosuccinate synthase OS=Mus musculus OX=10090 GN=Ass1 PE=1 SV=1	Ass1	Ass1	0.0541115	3.94975	0.0469879	0.829925	0.963612	-0.662352	3.94975	6.10625	0.0196633	0.285477	-0.0104782	3.94975	0.00164425	0.967936	0.979259	-0.672831	3.94975	6.65133	0.015314	0.0519848		P16460	55295.8	27368.8	44065.1	70033.6	45272	43567.4	37695	50791.8	58409.4	30101.9	40427.5	58897.7	60231	35044.6	30148.2	41677.6	29021	24020.2	23699.9	37267.6	24682.8	36704.4	106051	37762.6
P17047	Lysosome-associated membrane glycoprotein 2 OS=Mus musculus OX=10090 GN=Lamp2 PE=1 SV=2	Lamp2	Lamp2	-0.00494364	4.49667	0.00174726	0.966941	0.993032	-0.354107	4.49667	7.82542	0.00901072	0.178228	0.669501	4.49667	29.9527	6.6e-06	0.000338483	0.315394	4.49667	6.65693	0.0151499	0.051567		P17047	50126.2	51970.1	46037.3	49434.4	46137.2	46012.5	62027.5	50391.4	43927.7	57811.2	54412.6	44212.3	46178.4	49870.8	50269.7	50391.5	74084.7	60534.9	43448.2	86362.7	61368.1	81181.6	78833.4	68638.7
P17156	Heat shock-related 70 kDa protein 2 OS=Mus musculus OX=10090 GN=Hspa2 PE=1 SV=2	Hspa2	Hspa2	0.140044	2.90339	0.893918	0.35215	0.767105	-0.192826	2.90339	1.48224	0.233139	0.677831	0.0482398	2.90339	0.0991015	0.755142	0.843824	-0.144587	2.90339	0.887248	0.353926	0.521751		P17156	21371.8	20547.5	16768.9	21327.4	19720.5	18697.7	20252.6	23964.8	19005.4	28432.8	20252.9	17265.2	19180.4	18822.9	22257.2	19647.7	20790.5	13488.4	18078	27344.2	18837.1	19151.6	18464.2	17124
P17182	Alpha-enolase OS=Mus musculus OX=10090 GN=Eno1 PE=1 SV=3	Eno1	Eno1; Gm5506; Eno1b	-0.153863	9.96504	3.85854	0.0590419	0.386715	-0.135104	9.96504	2.60345	0.117352	0.57137	-0.10311	9.96504	1.61519	0.213762	0.373152	-0.238214	9.96504	8.59519	0.00647811	0.0270904		P17182	2.43157e+06	3.32682e+06	2.69574e+06	2.87563e+06	2.66977e+06	2.35406e+06	2.99177e+06	2.87342e+06	2.43221e+06	2.3589e+06	2.69915e+06	3.10975e+06	2.51235e+06	2.9379e+06	2.57208e+06	2.99337e+06	2.57625e+06	2.38793e+06	1.97372e+06	2.75291e+06	2.00559e+06	2.55255e+06	2.24169e+06	2.91237e+06
P17183	Gamma-enolase OS=Mus musculus OX=10090 GN=Eno2 PE=1 SV=2	Eno2	Eno2	-0.329595	6.48072	1.80172	0.190221	0.621999	-0.574668	6.48072	4.77193	0.0374051	0.393377	1.18018	6.48072	21.4074	7.59e-05	0.00156257	0.605513	6.48072	5.69956	0.0239144	0.0736189		P17183	153677	303535	138213	147946	165889	180588	115978	312530	145853	93976	129224	119185	115120	137720	104354	134577	290708	206143	106246	359166	364948	356148	303372	274907
P17426	AP-2 complex subunit alpha-1 OS=Mus musculus OX=10090 GN=Ap2a1 PE=1 SV=1	Ap2a1	Ap2a1	0.0978426	6.72289	1.41589	0.243634	0.681524	0.0332401	6.72289	0.143015	0.708028	0.91443	0.103377	6.72289	1.47756	0.233861	0.396129	0.136618	6.72289	2.58142	0.11885	0.232697		P17426	278812	253908	265293	250793	264663	229661	292341	291089	264775	308523	260189	268081	271098	273789	285370	312857	284335	273757	271542	276064	263877	295371	290755	310237
P17427	AP-2 complex subunit alpha-2 OS=Mus musculus OX=10090 GN=Ap2a2 PE=1 SV=2	Ap2a2	Ap2a2	0.0540395	7.20663	0.430743	0.516746	0.856265	0.098436	7.20663	1.25041	0.272559	0.70875	0.112257	7.20663	1.73752	0.197667	0.353913	0.210693	7.20663	6.12611	0.0193421	0.0626934		P17427	365669	360060	380564	376604	356963	307740	396838	370870	365741	420147	365951	392221	369465	360630	376486	425529	375033	389296	377283	401157	393360	417824	368999	489720
P17563	Methanethiol oxidase OS=Mus musculus OX=10090 GN=Selenbp1 PE=1 SV=2	Selenbp1	Selenbp1	-0.00138111	8.90626	0.000260685	0.987228	0.995865	-0.0191109	8.90626	0.0436741	0.835907	0.960879	0.0656937	8.90626	0.55099	0.463823	0.632189	0.0465828	8.90626	0.276974	0.602653	0.738557		P17563	1.2896e+06	1.07502e+06	1.14512e+06	1.39298e+06	1.29655e+06	1.26607e+06	1.20528e+06	1.21053e+06	1.10847e+06	1.06584e+06	1.40626e+06	1.31911e+06	1.25755e+06	1.4501e+06	1.17761e+06	1.35946e+06	1.12259e+06	1.5593e+06	1.30686e+06	1.34431e+06	1.14936e+06	1.18087e+06	1.48659e+06	1.18695e+06
P17665	Cytochrome c oxidase subunit 7C, mitochondrial OS=Mus musculus OX=10090 GN=Cox7c PE=1 SV=1	Cox7c	Cox7c; Gm12338; LOC100048613; LOC102642884	0.239296	5.71833	2.09201	0.158749	0.577101	-0.0410848	5.71833	0.0540205	0.817835	0.954623	0.40712	5.71833	5.67495	0.0239554	0.0801278	0.366035	5.71833	4.58735	0.0407012	0.107913		P17665	170555	187051	120753	107933	124576	121791	97291.2	114911	129298	163204	111092	114996	133226	106569	139607	97388	150342	160801	229024	151206	123122	125490	183591	112625
P17742	Peptidyl-prolyl cis-trans isomerase A OS=Mus musculus OX=10090 GN=Ppia PE=1 SV=2	Ppia	Ppia	-0.00990152	8.95626	0.00836728	0.927739	0.980739	-0.0128753	8.95626	0.0123794	0.912167	0.984943	-0.30285	8.95626	7.25876	0.0115585	0.0503204	-0.315725	8.95626	7.88627	0.00877571	0.0346069		P17742	1.34882e+06	2.13854e+06	1.35271e+06	1.33712e+06	1.55386e+06	1.52609e+06	1.41086e+06	1.59844e+06	1.26288e+06	1.3447e+06	1.20706e+06	1.38154e+06	1.2816e+06	1.41823e+06	1.27005e+06	1.74366e+06	1.10771e+06	937721	1.11374e+06	1.08049e+06	999913	1.27987e+06	1.0048e+06	1.49679e+06
P17751	Triosephosphate isomerase OS=Mus musculus OX=10090 GN=Tpi1 PE=1 SV=5	Tpi1	Tpi1	-0.140183	13.2358	5.15528	0.0307022	0.296631	-0.0919772	13.2358	1.94236	0.173895	0.627193	-0.133269	13.2358	4.33995	0.0460591	0.126311	-0.225246	13.2358	12.3721	0.00144202	0.0092881		P17751	2.4119e+07	2.93855e+07	3.47136e+07	3.07996e+07	2.83026e+07	2.97785e+07	2.37057e+07	2.41346e+07	2.50877e+07	1.78705e+07	2.72802e+07	3.0011e+07	2.51497e+07	2.84098e+07	2.31297e+07	2.5705e+07	2.80093e+07	2.43288e+07	1.98171e+07	2.63942e+07	2.37836e+07	2.51639e+07	2.08263e+07	2.26511e+07
P17809	Solute carrier family 2, facilitated glucose transporter member 1 OS=Mus musculus OX=10090 GN=Slc2a1 PE=1 SV=4	Slc2a1	Slc2a1	0.0761835	0.422882	0.10998	0.742528	0.941784	0.0119129	0.422882	0.00234863	0.961676	0.991765	-0.607622	0.422882	6.41748	0.0169033	0.0647771	-0.595709	0.422882	6.17113	0.0189414	0.0617131		P17809	3818.17	3803.01	4127.1	5717.4	4395.56	5172.37	4443.42	3965.36	2707.98	2934.41	4830.55	3365.12	5032.7	3698.95	3111.93	7448.85	3570.06	2706.63	2507.29	2408.14	1458.33	2049.35	4333.42	2546.33
P17918	Proliferating cell nuclear antigen OS=Mus musculus OX=10090 GN=Pcna PE=1 SV=2	Pcna	Pcna	-0.344224	0.228178	3.12776	0.087381	0.443437	0.188974	0.228178	0.826454	0.370718	0.776129	-0.134747	0.228178	0.447446	0.508787	0.668989	0.0542275	0.228178	0.0727178	0.78931	0.872203		P17918	2220.49	3168.2	2037.16	1974.52	2107.96	2306.45	4892.81	2875.91	3266.73	2738.63	4099.24	4271.82	1874.69	3740.65	2276.19	3831.51	3234.34	2643.89	3387.02	3248.36	3399.37	2605.57	3766.05	4736.46
P18242	Cathepsin D OS=Mus musculus OX=10090 GN=Ctsd PE=1 SV=1	Ctsd	Ctsd	-0.0370199	9.58423	0.0872272	0.769815	0.949555	-0.218297	9.58423	2.65146	0.114162	0.568999	0.040068	9.58423	0.0954291	0.759572	0.84649	-0.178229	9.58423	1.88072	0.180665	0.317142		P18242	2.20798e+06	2.70908e+06	1.77992e+06	1.7168e+06	1.86636e+06	2.06261e+06	2.2538e+06	2.98478e+06	1.70472e+06	2.27478e+06	2.04074e+06	1.52882e+06	1.8171e+06	1.91863e+06	2.06064e+06	1.96662e+06	1.98362e+06	2.05462e+06	1.71657e+06	2.29446e+06	1.97806e+06	2.39549e+06	1.88691e+06	1.7267e+06
P18654	Ribosomal protein S6 kinase alpha-3 OS=Mus musculus OX=10090 GN=Rps6ka3 PE=1 SV=2	Rps6ka3	Rps6ka3	-0.0702151	6.94617	1.31706	0.260405	0.700132	-0.000359135	6.94617	3.02e-05	0.995656	0.998438	0.122486	6.94617	3.74705	0.062603	0.155548	0.122127	6.94617	3.72509	0.0633324	0.149765		P18654	268780	301593	337782	332502	298161	258169	331752	310304	322968	311359	324233	325883	283881	335425	306365	326685	400798	332162	312916	346630	338432	328147	273367	318636
P18760	Cofilin-1 OS=Mus musculus OX=10090 GN=Cfl1 PE=1 SV=3	Cfl1	Cfl1	0.100967	7.5181	0.615762	0.438925	0.809531	0.25823	7.5181	3.52037	0.0706126	0.483013	0.0244521	7.5181	0.0337264	0.855555	0.91298	0.282682	7.5181	4.51833	0.0420839	0.110119		P18760	456996	483882	431975	559271	539221	463979	467442	475085	455329	470995	382877	444019	400053	455544	384535	646200	436042	451065	453317	423702	435427	498844	507487	751608
P19096	Fatty acid synthase OS=Mus musculus OX=10090 GN=Fasn PE=1 SV=2	Fasn	Fasn	-0.750413	9.65846	3.21629	0.0838536	0.437922	-0.866478	9.65846	3.73846	0.063471	0.46995	0.0897769	9.65846	0.0435	0.836315	0.901628	-0.776701	9.65846	3.17604	0.0857111	0.185449		P19096	852048	1.72046e+06	784169	3.5065e+06	1.23822e+06	298673	4.8213e+06	3.16879e+06	2.06301e+06	2.75466e+06	1.56715e+06	1.05181e+06	2.6102e+06	4.61697e+06	1.19586e+06	1.18804e+06	2.1747e+06	670669	1.00459e+06	2.69791e+06	1.51656e+06	3.96321e+06	2.92922e+06	1.76654e+06
P19157	Glutathione S-transferase P 1 OS=Mus musculus OX=10090 GN=Gstp1 PE=1 SV=2	Gstp1	Gstp1	0.0684216	7.77258	0.41588	0.524018	0.856265	-0.0316709	7.77258	0.0779729	0.782025	0.940377	0.239749	7.77258	4.77838	0.036953	0.108315	0.208079	7.77258	3.59858	0.0677255	0.15651		P19157	601032	498600	665039	592552	681562	579734	529134	268595	536384	519699	512271	582323	534940	738197	437225	491737	633522	612991	539229	668977	611263	588043	509916	631459
P19221	Prothrombin OS=Mus musculus OX=10090 GN=F2 PE=1 SV=1	F2	F2	0.177614	4.70748	1.12529	0.297473	0.731453	-0.0075243	4.70748	0.00176826	0.966744	0.991765	0.317802	4.70748	3.37439	0.0764099	0.181419	0.310278	4.70748	3.21641	0.0832617	0.180782		P19221	88532	66927	53315.1	55266.1	46231.4	69559	65048.3	65167.7	54330.8	60277.5	61716.6	62816.2	74360.9	61290.5	65807.9	75924.8	57479.7	106288	59147.7	100824	60274.9	63331.1	75788.3	105087
P19246	Neurofilament heavy polypeptide OS=Mus musculus OX=10090 GN=Nefh PE=1 SV=3	Nefh	Nefh	-0.530146	2.61175	1.28956	0.26584	0.703356	-0.116682	2.61175	0.0549614	0.816366	0.954623	0.102698	2.61175	0.0454918	0.832661	0.898866	-0.0139836	2.61175	0.000842051	0.977058	0.984603		P19246	7205.35	9020.84	13924.6	56449.3	13898.8	3100.4	20879.3	15051.5	12328.8	15426.1	11261.6	11093.3	6561.19	5490.13	8654.11	26913.4	19590.5	13659.7	12749.5	13216.9	8695.12	9969	52343.2	17172.1
P19324	Serpin H1 OS=Mus musculus OX=10090 GN=Serpinh1 PE=1 SV=3	Serpinh1	Serpinh1	0.298406	6.78694	5.59703	0.0248162	0.274254	0.546955	6.78694	16.385	0.000346159	0.024469	0.0631866	6.78694	0.234848	0.631555	0.758053	0.610141	6.78694	21.9215	6.00177e-05	0.000881663		P19324	289762	207867	244420	253854	270875	243919	275118	281515	373170	349724	250671	216970	267971	264055	250618	315626	200100	325416	414923	218484	374352	324383	276952	447289
P19536	Cytochrome c oxidase subunit 5B, mitochondrial OS=Mus musculus OX=10090 GN=Cox5b PE=1 SV=1	Cox5b	Cox5b	0.3956	6.83018	6.03073	0.0202615	0.256222	-0.107195	6.83018	0.388578	0.5379	0.853263	0.686143	6.83018	17.0056	0.000283762	0.00357027	0.578948	6.83018	12.1198	0.00159466	0.0099153		P19536	346233	356901	192252	206853	288350	264080	202133	231134	296436	325955	202849	227415	296175	219616	286961	211046	355714	376515	502617	371670	294048	298251	445390	245594
P19783	Cytochrome c oxidase subunit 4 isoform 1, mitochondrial OS=Mus musculus OX=10090 GN=Cox4i1 PE=1 SV=2	Cox4i1	Cox4i1	0.231827	8.18783	1.85747	0.183375	0.616325	-0.10309	8.18783	0.321671	0.574957	0.866254	0.445169	8.18783	6.41809	0.0169421	0.0647771	0.342079	8.18783	3.78986	0.0612785	0.146881		P19783	922954	1.12073e+06	496490	556038	823253	742544	566973	733966	746359	766054	615807	617410	748581	577456	722967	493041	770663	803132	1.18999e+06	857745	791416	816692	1.02836e+06	566024
P20029	Endoplasmic reticulum chaperone BiP OS=Mus musculus OX=10090 GN=Hspa5 PE=1 SV=3	Hspa5	Hspa5	0.137079	9.80056	3.44956	0.0733467	0.419697	0.170694	9.80056	4.67931	0.0388212	0.393377	0.116268	9.80056	2.32063	0.13839	0.275029	0.286962	9.80056	14.154	0.000750975	0.00575137		P20029	2.15895e+06	2.26424e+06	2.16438e+06	2.20471e+06	2.06407e+06	2.74352e+06	2.40476e+06	2.26781e+06	2.04232e+06	2.42062e+06	2.05055e+06	2.0164e+06	2.16118e+06	2.2081e+06	2.41163e+06	2.60122e+06	2.06056e+06	2.79775e+06	2.47247e+06	2.27077e+06	2.353e+06	2.34721e+06	2.19475e+06	2.60311e+06
P20060	Beta-hexosaminidase subunit beta OS=Mus musculus OX=10090 GN=Hexb PE=1 SV=2	Hexb	Hexb	0.302675	4.10826	2.16395	0.152017	0.569952	0.322841	4.10826	2.1537	0.152957	0.602889	0.146516	4.10826	0.47498	0.496166	0.660153	0.469357	4.10826	4.87943	0.0352092	0.0979147		P20060	39090.5	33508	37492.2	50488.3	45817.4	43536.8	53686.9	25004.6	42342.5	53544.8	33971.7	41420.6	35785.3	43344.1	43038.4	72672.9	38687.7	33810.2	32897.8	40937.9	40983.4	46437.2	48921.2	97111.2
P20108	Thioredoxin-dependent peroxide reductase, mitochondrial OS=Mus musculus OX=10090 GN=Prdx3 PE=1 SV=1	Prdx3	Prdx3	0.120831	7.7997	1.06648	0.31019	0.740816	-0.0761308	7.7997	0.370515	0.547415	0.857163	0.119067	7.7997	0.968323	0.333156	0.505853	0.0429361	7.7997	0.1258	0.725367	0.829051		P20108	713933	637807	528246	532918	701227	578283	508719	650658	623449	615828	640975	501747	588358	579137	517710	460292	513070	588217	668170	572783	646709	633922	658539	424298
P20152	Vimentin OS=Mus musculus OX=10090 GN=Vim PE=1 SV=3	Vim	Vim	0.145039	9.01909	0.409852	0.527142	0.856417	0.528285	9.01909	4.73345	0.0379951	0.393377	0.11563	9.01909	0.243599	0.625388	0.754189	0.643915	9.01909	7.55527	0.0102536	0.038501		P20152	694792	1.4692e+06	903168	1.44727e+06	1.23019e+06	1.23589e+06	1.27032e+06	1.11016e+06	1.25592e+06	1.51691e+06	999998	1.16835e+06	1.18178e+06	1.17108e+06	1.07563e+06	1.94252e+06	1.02376e+06	1.10804e+06	1.34413e+06	986072	1.13441e+06	1.25306e+06	1.59975e+06	2.99657e+06
P20801	Troponin C, skeletal muscle OS=Mus musculus OX=10090 GN=Tnnc2 PE=1 SV=2	Tnnc2	Tnnc2	0.320315	7.47047	4.08122	0.0526449	0.37148	0.266284	7.47047	2.46945	0.126881	0.57771	-0.264389	7.47047	2.58629	0.118581	0.248024	0.00189424	7.47047	0.000133488	0.99086	0.993233		P20801	692960	372488	571738	483310	712127	674242	447605	319446	627536	378157	464188	509328	507506	597740	439529	485197	504364	489858	593410	444756	433409	289721	280670	390594
P20918	Plasminogen OS=Mus musculus OX=10090 GN=Plg PE=1 SV=3	Plg	Plg	0.132203	6.9015	0.669803	0.419771	0.805129	0.107422	6.9015	0.386999	0.538724	0.853263	-0.0561243	6.9015	0.112604	0.739606	0.83382	0.0512976	6.9015	0.0942254	0.761058	0.853091		P20918	406529	310794	273911	290976	279627	251267	316942	305245	275842	321790	346678	343870	365048	335098	324533	429579	215356	385086	257080	350572	254356	250702	320910	461665
P21278	Guanine nucleotide-binding protein subunit alpha-11 OS=Mus musculus OX=10090 GN=Gna11 PE=1 SV=1	Gna11	Gna11	0.0175923	4.91001	0.0266219	0.871511	0.965803	0.0686259	4.91001	0.354435	0.556184	0.862559	-0.0398266	4.91001	0.127262	0.723845	0.822387	0.0287994	4.91001	0.0666169	0.798132	0.877806		P21278	73957.3	77132.8	76210.5	84801.3	78418.9	73012.5	88913.8	82166.9	74753	88221.6	84167.8	82380.9	73422.1	73752	68821.9	101155	69182.4	73756.5	70290	77433.7	68184.3	81389.4	73417.9	110884
P21279	Guanine nucleotide-binding protein G(q) subunit alpha OS=Mus musculus OX=10090 GN=Gnaq PE=1 SV=4	Gnaq	Gnaq	0.201735	0.759793	0.795506	0.379707	0.781183	0.244934	0.759793	1.02417	0.319816	0.737555	-0.631921	0.759793	7.15844	0.0120863	0.0521662	-0.386987	0.759793	2.70846	0.110504	0.221361		P21279	4358.43	3703.89	6271.64	5910.37	5074.11	5975.64	4844.99	5292.07	5375.89	5431.23	4868.84	4884.82	4252	4940.1	5334.31	9218.12	2664.84	2411.86	4332.13	4940.57	1347.66	2608.58	3227.79	4422.07
P21460	Cystatin-C OS=Mus musculus OX=10090 GN=Cst3 PE=1 SV=2	Cst3	Cst3	-0.00815498	4.34704	0.00522446	0.94287	0.987282	-0.021335	4.34704	0.0312877	0.860817	0.966943	-0.0527951	4.34704	0.204193	0.654685	0.773798	-0.07413	4.34704	0.402414	0.530768	0.674567		P21460	56055.5	64002	54585.1	56667.4	56562	46830.7	60404.8	73353.3	60792.8	55825.7	50432.4	40930.7	46121.4	47584.4	51665.5	56505.8	62134.6	54342.1	41685.5	53095.6	52646.5	59189.2	38288	58116.5
P21550	Beta-enolase OS=Mus musculus OX=10090 GN=Eno3 PE=1 SV=3	Eno3	Eno3	-0.105829	15.3169	2.87498	0.100569	0.474868	0.0555477	15.3169	0.693158	0.411827	0.800167	-0.227772	15.3169	12.3763	0.00143977	0.0112555	-0.172225	15.3169	7.085	0.0124893	0.0444377		P21550	9.64037e+07	1.14116e+08	1.47365e+08	1.33088e+08	1.17972e+08	1.22047e+08	1.01298e+08	9.2069e+07	1.10193e+08	8.17585e+07	1.19914e+08	1.34694e+08	1.16703e+08	1.25491e+08	1.02018e+08	1.155e+08	1.0956e+08	9.79863e+07	8.59237e+07	1.01763e+08	1.0602e+08	8.90317e+07	8.17881e+07	9.29491e+07
P21614	Vitamin D-binding protein OS=Mus musculus OX=10090 GN=Gc PE=1 SV=2	Gc	Gc	-0.305107	8.7797	2.42193	0.130533	0.533168	-0.351921	8.7797	2.81764	0.104017	0.547739	-0.428077	8.7797	4.41287	0.0445092	0.124082	-0.779998	8.7797	14.4535	0.000686321	0.00540355		P21614	1.20548e+06	2.07136e+06	968346	1.24711e+06	830822	1.13072e+06	1.42071e+06	1.64352e+06	861898	1.17023e+06	1.63451e+06	1.6753e+06	1.34698e+06	1.31897e+06	1.36173e+06	1.42367e+06	707024	1.00104e+06	717610	1.5922e+06	702263	762490	927036	1.30053e+06
P21956	Lactadherin OS=Mus musculus OX=10090 GN=Mfge8 PE=1 SV=3	Mfge8	Mfge8	0.00552266	5.44409	0.000318507	0.985888	0.995817	-0.129514	5.44409	0.153224	0.698455	0.909553	0.261982	5.44409	0.67076	0.419745	0.595033	0.132468	5.44409	0.171324	0.68211	0.800309		P21956	106691	108188	75204.8	152614	110200	55498.6	88686.4	76786.3	87320.6	96070.9	119818	121487	107602	142517	114370	171713	152797	76020.1	50132.8	93709.7	46173.7	167432	105788	283983
P21981	Protein-glutamine gamma-glutamyltransferase 2 OS=Mus musculus OX=10090 GN=Tgm2 PE=1 SV=4	Tgm2	Tgm2	-0.0462974	5.03997	0.268594	0.608168	0.894449	0.127172	5.03997	1.77276	0.193308	0.636522	-0.0826287	5.03997	0.79742	0.379142	0.554819	0.0445433	5.03997	0.232213	0.633468	0.761374		P21981	72625.2	81036.7	95338	95413.5	83542.8	92487.5	117377	69014.4	83518.1	86945.3	86265.3	97009.4	85144.3	83748	84982.3	84096.2	96145	103625	66562.3	86915.1	90662.6	83830.9	56606.9	90499.1
P22437	Prostaglandin G/H synthase 1 OS=Mus musculus OX=10090 GN=Ptgs1 PE=1 SV=1	Ptgs1	Ptgs1	0.0408505	2.02026	0.0679805	0.796124	0.956048	0.177429	2.02026	1.12154	0.298239	0.722386	0.042938	2.02026	0.0701449	0.79298	0.869854	0.220367	2.02026	1.85105	0.184036	0.321264		P22437	8327.52	8469.23	9733.19	11431.8	9498.51	9181.31	10083.6	6125.31	8942.95	10968.9	12117.8	13861.6	12500.3	12182	10059.7	12941.7	11524.7	10410.6	8765.59	10357.5	8294.69	12518.7	9108.99	15637.2
P22599	Alpha-1-antitrypsin 1-2 OS=Mus musculus OX=10090 GN=Serpina1b PE=1 SV=2	Serpina1b	Serpina1b	-0.0758943	6.7499	0.157408	0.694486	0.934425	-0.602686	6.7499	8.62396	0.00647069	0.150504	-0.0723829	6.7499	0.133487	0.71752	0.817049	-0.675069	6.7499	11.4033	0.00212026	0.0121879		P22599	412150	382427	250922	303341	208427	235757	411051	322944	240301	368554	350376	329726	324366	266971	249626	337398	215602	199557	185373	404572	175338	260755	291153	300303
P22907	Porphobilinogen deaminase OS=Mus musculus OX=10090 GN=Hmbs PE=1 SV=2	Hmbs	Hmbs	0.0899615	4.04301	1.08877	0.305277	0.738072	0.0794644	4.04301	0.743362	0.395588	0.789877	0.104136	4.04301	1.36376	0.252302	0.416689	0.183601	4.04301	4.24248	0.0484063	0.123848		P22907	40731.7	30334.8	46221.5	47753.5	46134.1	41469.9	44817.8	34005.3	44075	40509.9	42444.9	45096.6	43520.8	45463.3	41379	45291.7	40336.1	48150.4	48831.4	43692.7	51587.5	39731.7	43190.8	42081
P23116	Eukaryotic translation initiation factor 3 subunit A OS=Mus musculus OX=10090 GN=Eif3a PE=1 SV=5	Eif3a	Eif3a	0.123358	7.08603	3.30872	0.0791481	0.424856	0.0137082	7.08603	0.0357627	0.85131	0.96244	0.403234	7.08603	33.1053	3.02e-06	0.000194573	0.416943	7.08603	35.394	1.75966e-06	6.80039e-05		P23116	318233	315537	314564	312329	304581	276477	310728	313402	357882	360918	298798	326170	329322	310248	353797	310275	437465	415373	371084	415209	406877	396609	398886	381322
P23591	GDP-L-fucose synthase OS=Mus musculus OX=10090 GN=Gfus PE=1 SV=3	Gfus	Tsta3	-0.0112887	2.9018	0.00672624	0.935194	0.983343	-0.289113	2.9018	3.85379	0.0591889	0.457485	0.113546	2.9018	0.636107	0.431541	0.605368	-0.175567	2.9018	1.51337	0.228411	0.377728		P23591	19239	17642.6	26213.9	22290.8	23594.8	18283.9	19169.7	20482.6	19641	19612	19693.5	22426.8	18161	16285	15896	21627.3	19704.4	22585.2	10970.4	19806.5	14557.9	23507.9	18438.1	22159.2
P23927	Alpha-crystallin B chain OS=Mus musculus OX=10090 GN=Cryab PE=1 SV=2	Cryab	Cryab	0.167381	10.2286	0.561469	0.459774	0.826737	-0.231854	10.2286	0.942161	0.339841	0.756139	0.323903	10.2286	1.96916	0.171276	0.317055	0.0920499	10.2286	0.158775	0.693239	0.809106		P23927	4.46413e+06	4.08307e+06	2.13327e+06	2.14342e+06	2.88427e+06	2.63999e+06	2.88767e+06	4.05576e+06	2.91858e+06	4.20799e+06	3.38877e+06	1.81005e+06	2.61654e+06	2.71372e+06	3.4613e+06	1.9124e+06	2.80463e+06	3.29927e+06	4.22949e+06	3.68436e+06	3.22107e+06	3.99436e+06	4.61278e+06	2.09969e+06
P23953	Carboxylesterase 1C OS=Mus musculus OX=10090 GN=Ces1c PE=1 SV=4	Ces1c	Ces1c	0.269003	7.491	2.20026	0.148813	0.569952	0.0517275	7.491	0.0712872	0.791368	0.945276	-0.19102	7.491	1.03321	0.317842	0.489227	-0.139292	7.491	0.550019	0.464295	0.622364		P23953	763374	438724	487029	498640	469843	426209	576951	372237	509026	542922	539687	524740	534682	452875	497575	737975	270222	548384	366770	498114	299373	374344	460222	659919
P24270	Catalase OS=Mus musculus OX=10090 GN=Cat PE=1 SV=4	Cat	Cat	0.0949918	7.65331	0.444893	0.510001	0.856265	-0.0565339	7.65331	0.137898	0.713057	0.916684	-0.0451316	7.65331	0.0936784	0.761721	0.848158	-0.101666	7.65331	0.474871	0.496188	0.648548		P24270	580338	681934	479201	528306	528931	571328	597326	621836	407313	559450	544740	527408	591429	389381	461214	797999	383349	483627	536567	473494	404591	502563	711953	569211
P24369	Peptidyl-prolyl cis-trans isomerase B OS=Mus musculus OX=10090 GN=Ppib PE=1 SV=2	Ppib	Ppib	0.152312	8.25712	2.21444	0.147409	0.569952	-0.000727743	8.25712	4.43e-05	0.994737	0.998438	-0.0754843	8.25712	0.507216	0.48198	0.645036	-0.0762121	8.25712	0.517036	0.477805	0.633709		P24369	846254	745566	778472	831290	854344	963013	842689	932158	890398	840849	746591	810679	807771	883782	873141	973698	647673	654560	714554	765577	694314	951088	584664	977710
P24472	Glutathione S-transferase A4 OS=Mus musculus OX=10090 GN=Gsta4 PE=1 SV=3	Gsta4	Gsta4	-0.0451982	7.22959	0.230896	0.634429	0.90813	-0.0433091	7.22959	0.1855	0.669841	0.905557	0.074635	7.22959	0.588255	0.449231	0.621061	0.0313259	7.22959	0.103571	0.749871	0.845456		P24472	410167	480704	382974	416480	427401	423296	329336	477322	381133	344970	384360	386815	354041	359436	294751	372667	438601	462079	398056	359711	367775	385610	447364	389641
P24527	Leukotriene A-4 hydrolase OS=Mus musculus OX=10090 GN=Lta4h PE=1 SV=4	Lta4h	Lta4h	-0.0072953	8.38245	0.0181678	0.893701	0.972351	0.0574817	8.38245	0.986856	0.328646	0.745762	0.00730977	8.38245	0.0170258	0.897076	0.936598	0.0647914	8.38245	1.33871	0.256609	0.411886		P24527	825057	867621	977534	905450	839472	887447	856334	787399	843367	794548	927918	895498	850290	956779	820464	992334	912096	935058	736963	876531	880820	798720	745941	974516
P24547	Inosine-5'-monophosphate dehydrogenase 2 OS=Mus musculus OX=10090 GN=Impdh2 PE=1 SV=2	Impdh2	Impdh2	0.11537	5.40382	3.95527	0.0561357	0.376319	0.260595	5.40382	17.6382	0.000228246	0.0195435	-0.016423	5.40382	0.0748042	0.786385	0.865222	0.244172	5.40382	16.5825	0.000323893	0.00310542		P24547	102010	96932.8	115704	119391	111188	123110	122709	86218.1	112082	109276	100830	114982	111809	109752	110567	120005	100949	134021	118951	102700	120233	105129	94521.6	103811
P24549	Retinal dehydrogenase 1 OS=Mus musculus OX=10090 GN=Aldh1a1 PE=1 SV=5	Aldh1a1	Aldh1a1	-0.203008	7.89999	2.72684	0.109354	0.491896	-0.160181	7.89999	1.48592	0.232574	0.677755	-0.344062	7.89999	7.26086	0.0115477	0.0503204	-0.504243	7.89999	15.5158	0.000465626	0.00404724		P24549	569931	846598	739281	1.05911e+06	705742	605899	710116	685190	562634	554803	611188	657606	693357	826098	656835	766147	501352	403583	517254	628213	506463	468010	722756	564377
P24668	Cation-dependent mannose-6-phosphate receptor OS=Mus musculus OX=10090 GN=M6pr PE=1 SV=1	M6pr	M6pr	0.170528	2.37389	2.28195	0.141598	0.558389	0.287677	2.37389	5.67539	0.0239079	0.318429	-0.231705	2.37389	3.91558	0.0573084	0.146388	0.0559722	2.37389	0.22976	0.635261	0.763163		P24668	12335.2	12939.6	13786.5	13372	13528.6	17580.2	16132	13268.1	12646.4	16332.4	14132.1	14300.4	15954.5	13391.8	13572.8	18554.9	12357	11273.8	10918.6	12014.9	13711.1	10901.4	10507.2	18433.8
P25444	40S ribosomal protein S2 OS=Mus musculus OX=10090 GN=Rps2 PE=1 SV=3	Rps2	Rps2; Rps2-ps13	0.169979	8.23474	6.46529	0.0165362	0.248383	0.143514	8.23474	4.03339	0.0539051	0.448376	0.123456	8.23474	3.19009	0.0844403	0.193347	0.26697	8.23474	14.9341	0.00056992	0.00474053		P25444	763666	733105	747818	711735	767756	733991	796706	745090	887675	833676	679106	710139	778224	796255	828778	808274	749204	818186	852887	744241	931635	897966	731166	800805
P26039	Talin-1 OS=Mus musculus OX=10090 GN=Tln1 PE=1 SV=2	Tln1	Tln1	0.123717	8.64995	1.55966	0.221602	0.654474	0.0516802	8.64995	0.238199	0.629143	0.89069	0.21859	8.64995	4.55671	0.0412792	0.117035	0.27027	8.64995	6.96809	0.0131613	0.0462176		P26039	974921	939928	906027	1.03515e+06	1.02775e+06	927884	1.02955e+06	1.10142e+06	961714	1.13967e+06	925701	971776	928616	909960	963784	1.27007e+06	1.10101e+06	1.07702e+06	1.02911e+06	1.04296e+06	1.00873e+06	1.13262e+06	1.19448e+06	1.45735e+06
P26041	Moesin OS=Mus musculus OX=10090 GN=Msn PE=1 SV=3	Msn	Msn	0.17131	6.56549	3.09122	0.0891594	0.448834	0.0933758	6.56549	0.803944	0.377225	0.777485	0.178383	6.56549	3.13678	0.0869486	0.198019	0.271759	6.56549	7.28459	0.0114266	0.0417206		P26041	260433	210782	210724	229377	232580	234433	249028	266804	226086	273022	241319	224907	228313	203455	257980	277831	255864	266644	247076	232375	238036	274673	282398	296667
P26043	Radixin OS=Mus musculus OX=10090 GN=Rdx PE=1 SV=3	Rdx	Rdx	0.014281	9.38036	0.103446	0.750016	0.943435	-0.0116123	9.38036	0.0598474	0.808442	0.951956	0.0087876	9.38036	0.0365626	0.849677	0.908637	-0.0028247	9.38036	0.00377716	0.951411	0.967108		P26043	1.74467e+06	1.64881e+06	2.04924e+06	1.78649e+06	1.75379e+06	1.83825e+06	1.78032e+06	1.71615e+06	1.7772e+06	1.65888e+06	1.81643e+06	1.75283e+06	1.7246e+06	1.86084e+06	1.73007e+06	1.75407e+06	1.6777e+06	1.81643e+06	1.68199e+06	1.79036e+06	1.82027e+06	1.70436e+06	1.63792e+06	1.50009e+06
P26231	Catenin alpha-1 OS=Mus musculus OX=10090 GN=Ctnna1 PE=1 SV=1	Ctnna1	Ctnna1	0.0736855	4.26758	0.827496	0.370421	0.776518	0.117557	4.26758	1.84268	0.185002	0.629709	0.148831	4.26758	3.15703	0.0859856	0.19632	0.266387	4.26758	10.1226	0.00345268	0.0176567		P26231	47818.9	44220.3	48510.6	44037	46014.5	52947.6	50938.1	50436.4	41651.8	52948.1	44271.3	48881.5	42796.7	52144.4	48459.4	55192.7	50795.7	58074.1	57479.3	49984.9	52090	47119.9	59273.5	54685.3
P26369	Splicing factor U2AF 65 kDa subunit OS=Mus musculus OX=10090 GN=U2af2 PE=1 SV=3	U2af2	U2af2	0.115635	4.37419	2.01909	0.165888	0.590242	-0.00215282	4.37419	0.000612526	0.980423	0.998438	0.165189	4.37419	3.85445	0.0591684	0.149078	0.163036	4.37419	3.75456	0.0623558	0.148472		P26369	52838.9	42911.4	54220.3	48838.1	52506.6	54904.8	58047.9	52142	53958	58148.2	53716	51402.8	49848.6	54705.9	55824.1	55278.8	54171.3	62863.3	50125.9	53723.9	57720.2	59049.2	53168.3	61781
P26443	Glutamate dehydrogenase 1, mitochondrial OS=Mus musculus OX=10090 GN=Glud1 PE=1 SV=1	Glud1	Glud1	0.079452	8.31052	1.3098	0.261694	0.700132	-0.00792937	8.31052	0.0114166	0.915638	0.986313	0.141405	8.31052	3.87965	0.0583937	0.148409	0.133476	8.31052	3.45647	0.0730748	0.164779		P26443	812808	766414	775751	866981	872128	881796	772142	801020	777102	772312	814793	844601	889134	839135	747383	837413	764102	797878	829769	802565	826892	848179	1.01855e+06	901457
P26516	26S proteasome non-ATPase regulatory subunit 7 OS=Mus musculus OX=10090 GN=Psmd7 PE=1 SV=2	Psmd7	Psmd7	0.084774	7.69715	0.969853	0.33278	0.750405	-0.065399	7.69715	0.505077	0.482897	0.829359	0.254728	7.69715	8.19553	0.0076799	0.0378273	0.189329	7.69715	4.52556	0.0419308	0.109833		P26516	434016	565452	464590	467660	447695	569907	587702	518515	568340	564555	498200	530108	493923	471108	601188	508028	645821	527727	533135	658439	575736	589093	489383	534831
P26883	Peptidyl-prolyl cis-trans isomerase FKBP1A OS=Mus musculus OX=10090 GN=Fkbp1a PE=1 SV=2	Fkbp1a	Fkbp1a	-0.00250702	4.77069	0.00207114	0.96401	0.993032	-0.0744028	4.77069	1.59604	0.216426	0.65785	0.169414	4.77069	8.84559	0.00583004	0.0313599	0.0950117	4.77069	2.78002	0.106103	0.214343		P26883	66673.7	89162.5	72150.6	72765.2	75006.8	75270.1	66603.4	56850.8	71979	63147.1	66699.2	74947.7	70127	69982.6	61635.7	60764.6	79667.3	72977.3	66631.6	78596.1	76316	75608.1	64668.9	66515.5
P27546	Microtubule-associated protein 4 OS=Mus musculus OX=10090 GN=Map4 PE=1 SV=3	Map4	Map4; Mtap4	0.321221	7.37429	13.0668	0.00111391	0.0980427	0.135149	7.37429	2.02736	0.165052	0.615078	0.210069	7.37429	5.23887	0.0294799	0.0937387	0.345218	7.37429	14.1565	0.000750328	0.00575137		P27546	530188	347472	421480	400410	473658	493112	331793	427149	528885	472095	440411	330869	394380	378809	437660	370628	416297	479229	500561	429689	471959	464315	456442	423554
P27601	Guanine nucleotide-binding protein subunit alpha-13 OS=Mus musculus OX=10090 GN=Gna13 PE=1 SV=1	Gna13	Gna13	-0.0239155	5.05842	0.0356787	0.851483	0.964359	0.0793991	5.05842	0.344063	0.561986	0.862795	-0.0223437	5.05842	0.0290569	0.86582	0.919247	0.0570554	5.05842	0.189688	0.666368	0.789956		P27601	71863.1	78950.8	92386.8	96346.9	93274.9	63647.2	79410.2	94686	79110.2	102471	98541.4	91053.2	84196	89434.6	92511.9	91788.1	83144.6	77417.1	78912.2	87699.3	82581.5	91487.9	89024.9	132225
P27612	Phospholipase A-2-activating protein OS=Mus musculus OX=10090 GN=Plaa PE=1 SV=4	Plaa	Plaa	-0.00768771	6.89558	0.023724	0.878645	0.967284	-0.0225342	6.89558	0.178354	0.675875	0.905557	-0.0270509	6.89558	0.274036	0.604574	0.738663	-0.0495851	6.89558	0.920409	0.345218	0.511919		P27612	314651	303069	349154	306745	319968	298084	342826	319392	302095	317961	350102	329746	308321	314434	304803	333097	322810	297608	288434	306820	318380	306233	277582	287879
P27659	60S ribosomal protein L3 OS=Mus musculus OX=10090 GN=Rpl3 PE=1 SV=3	Rpl3	Rpl3	0.163489	3.68405	1.45494	0.237387	0.672284	0.0395489	3.68405	0.0745433	0.786748	0.943798	0.339714	3.68405	5.88372	0.0216654	0.0754834	0.379262	3.68405	7.33374	0.0111804	0.0411804		P27659	31750.4	25250.4	25830.4	27872.5	29182.8	23439.2	31659.7	35516.3	34909.9	40717.3	28650.1	29048.5	28159.3	33989.9	30830.1	37161.8	33357.1	28380.4	30872.6	35531.2	39963	45083.5	34823	46087.6
P27773	Protein disulfide-isomerase A3 OS=Mus musculus OX=10090 GN=Pdia3 PE=1 SV=2	Pdia3	Pdia3	0.235028	8.6563	4.81865	0.0362224	0.32381	0.267268	8.6563	5.45064	0.0266165	0.334813	0.0799288	8.6563	0.521299	0.476011	0.639923	0.347197	8.6563	9.85441	0.00384719	0.0188385		P27773	1.08789e+06	776642	954247	1.00193e+06	986145	1.10653e+06	1.13359e+06	986251	1.06846e+06	1.22247e+06	953791	934692	997038	1.01924e+06	1.0215e+06	1.29213e+06	846611	1.06069e+06	1.15949e+06	948625	1.06246e+06	1.1321e+06	1.04639e+06	1.57114e+06
P28271	Cytoplasmic aconitate hydratase OS=Mus musculus OX=10090 GN=Aco1 PE=1 SV=3	Aco1	Aco1	-0.0180596	7.4968	0.0841039	0.773854	0.951024	0.0737381	7.4968	1.22672	0.277056	0.712584	-0.0173922	7.4968	0.072783	0.789218	0.866863	0.0563458	7.4968	0.764736	0.388963	0.553583		P28271	457887	461087	499243	498285	477236	489235	453508	489763	447839	456163	496823	505794	483288	498863	416513	477636	447612	480675	441478	436120	427422	435528	509017	539787
P28474	Alcohol dehydrogenase class-3 OS=Mus musculus OX=10090 GN=Adh5 PE=1 SV=3	Adh5	Adh5	-0.0633214	9.24121	1.90938	0.177478	0.611852	0.020824	9.24121	0.1807	0.673878	0.905557	-0.206759	9.24121	18.9254	0.000150709	0.00237427	-0.185935	9.24121	15.3125	0.000499537	0.00424492		P28474	1.59821e+06	1.92572e+06	1.92286e+06	1.74222e+06	1.81155e+06	1.8417e+06	1.56662e+06	1.72692e+06	1.52438e+06	1.34473e+06	1.71181e+06	1.75326e+06	1.66209e+06	1.79308e+06	1.51067e+06	1.73642e+06	1.54132e+06	1.44958e+06	1.38395e+06	1.47798e+06	1.48371e+06	1.40973e+06	1.34484e+06	1.4554e+06
P28650	Adenylosuccinate synthetase isozyme 1 OS=Mus musculus OX=10090 GN=Adss1 PE=1 SV=2	Adss1	Adssl1	-0.0210812	11.1268	0.134532	0.716414	0.937008	-0.101002	11.1268	2.7016	0.110937	0.557992	-0.0224636	11.1268	0.142522	0.708508	0.810735	-0.123466	11.1268	4.29748	0.0470659	0.121493		P28650	6.04821e+06	5.92808e+06	7.02748e+06	6.17318e+06	6.63163e+06	6.70788e+06	5.64734e+06	6.45207e+06	5.90903e+06	4.99447e+06	6.42216e+06	6.12371e+06	5.68547e+06	6.0467e+06	5.28106e+06	6.05732e+06	5.68526e+06	5.77053e+06	5.20232e+06	6.25208e+06	5.4516e+06	5.63685e+06	5.81514e+06	5.33361e+06
P28653	Biglycan OS=Mus musculus OX=10090 GN=Bgn PE=1 SV=1	Bgn	Bgn	0.110972	5.98387	0.35384	0.556577	0.867321	0.144639	5.98387	0.525892	0.474171	0.824764	0.189156	5.98387	0.961886	0.334852	0.507482	0.333795	5.98387	2.99749	0.094059	0.196569		P28653	202553	210057	123275	122370	158807	146131	186085	170122	141428	180233	124735	169928	138833	119689	138099	165508	193737	134185	135148	204955	126978	119754	145421	313460
P28654	Decorin OS=Mus musculus OX=10090 GN=Dcn PE=1 SV=1	Dcn	Dcn	0.0651345	9.50906	0.168614	0.684341	0.931238	0.0562822	9.50906	0.110161	0.742328	0.92341	-0.0947432	9.50906	0.332452	0.568632	0.713272	-0.038461	9.50906	0.0548423	0.816474	0.888256		P28654	1.85172e+06	2.16426e+06	1.84692e+06	2.11198e+06	2.03092e+06	1.81948e+06	2.20736e+06	1.92257e+06	1.83273e+06	2.0637e+06	1.63867e+06	2.14082e+06	2.05465e+06	1.90611e+06	1.58798e+06	2.77339e+06	1.78892e+06	1.33386e+06	1.41686e+06	2.22588e+06	1.4493e+06	1.26817e+06	1.66488e+06	3.13269e+06
P28659	CUGBP Elav-like family member 1 OS=Mus musculus OX=10090 GN=Celf1 PE=1 SV=2	Celf1	Celf1	-0.141583	2.64321	1.10078	0.302673	0.734719	-0.137726	2.64321	0.91129	0.347583	0.760485	-0.203551	2.64321	2.11598	0.156399	0.298537	-0.341278	2.64321	5.92645	0.0212346	0.0670961		P28659	16246.2	34506.6	18186.9	15287.9	14778.2	12803.6	14541.9	13431.7	16838.8	18550.1	19042	20079.1	16997.1	17279.1	19306.8	15690.2	15127.1	16124.2	13378.8	17270.9	15843.1	13600.3	18462.9	12809.4
P28665	Murinoglobulin-1 OS=Mus musculus OX=10090 GN=Mug1 PE=1 SV=3	Mug1	Mug1	-1.06748	6.5127	11.6276	0.00200679	0.114865	-1.44917	6.5127	18.4169	0.000194402	0.0180866	0.0893456	6.5127	0.0778333	0.782324	0.863064	-1.35982	6.5127	17.0383	0.000302169	0.00300073		P28665	104222	392557	157523	339634	176299	61512.5	193857	486742	226140	110275	293710	558345	208729	264313	187196	169439	244183	208642	83694.3	410012	96283.7	113842	523887	145929
P29341	Polyadenylate-binding protein 1 OS=Mus musculus OX=10090 GN=Pabpc1 PE=1 SV=2	Pabpc1	Pabpc1	0.114912	1.54549	0.486526	0.490979	0.842446	0.183503	1.54549	1.08523	0.306051	0.724931	0.0588222	1.54549	0.119112	0.732465	0.828061	0.242325	1.54549	2.02518	0.165273	0.297396		P29341	6784.02	7598.53	6174.61	6520.36	5966.29	6024.04	10011	5760.22	8786.42	10274.6	6315.1	6919.36	6908.13	9468.46	7113.19	9049.01	6340.18	6515.41	6700.34	6049.15	6667.7	9641.02	6407.9	10924.7
P29391	Ferritin light chain 1 OS=Mus musculus OX=10090 GN=Ftl1 PE=1 SV=2	Ftl1	Ftl1	0.245829	4.2914	1.30409	0.262828	0.700132	0.205444	4.2914	0.797082	0.379331	0.777485	-0.620887	4.2914	7.64128	0.00982065	0.0449353	-0.415443	4.2914	3.44615	0.0736071	0.165534		P29391	65533.9	93162.2	39453.3	45328	67312.1	54368.2	55993.4	65084.7	63535.5	81572.4	56068.4	44748.5	57561.5	64030.4	56948.1	82617.5	32460.5	26929.2	35304.7	41281.4	28839.2	43932.6	32876.9	80945.2
P29699	Alpha-2-HS-glycoprotein OS=Mus musculus OX=10090 GN=Ahsg PE=1 SV=1	Ahsg	Ahsg	-0.00508262	8.21331	0.000905263	0.976203	0.995817	0.0282661	8.21331	0.0244978	0.876706	0.97317	-0.297936	8.21331	2.88488	0.100089	0.219279	-0.26967	8.21331	2.36522	0.134874	0.256088		P29699	1.25316e+06	1.08849e+06	812615	828536	798838	821665	1.2531e+06	847301	693405	780069	679995	725830	814381	769916	690788	859543	513421	935943	609422	870524	569536	643034	648616	915925
P29758	Ornithine aminotransferase, mitochondrial OS=Mus musculus OX=10090 GN=Oat PE=1 SV=1	Oat	Oat	-0.203469	7.76007	5.74838	0.0230945	0.264901	-0.436093	7.76007	23.037	4.32e-05	0.00571644	-0.0385743	7.76007	0.192874	0.663758	0.780599	-0.474668	7.76007	28.8823	8.69361e-06	0.000209984		P29758	558653	700066	579048	606348	499255	532689	757989	690496	534068	564872	656592	543578	577261	700834	605842	509250	551597	460014	441371	717828	472890	597664	513195	435681
P29788	Vitronectin OS=Mus musculus OX=10090 GN=Vtn PE=1 SV=2	Vtn	Vtn	0.174647	3.99234	1.05441	0.3129	0.740816	0.339836	3.99234	3.48732	0.0718775	0.483013	-0.0700984	3.99234	0.158443	0.69348	0.800206	0.269737	3.99234	2.35532	0.135589	0.257057		P29788	58216.2	32224.6	34648.7	30785.9	27660.6	40099.9	51624	32262.7	44500.3	39976.5	40981.4	48932.2	44712.8	50052.1	46827.7	46452.7	32987.5	55820.3	37289.4	39599.2	40635.4	32597	48317.9	61580.9
P30115	Glutathione S-transferase A3 OS=Mus musculus OX=10090 GN=Gsta3 PE=1 SV=2	Gsta3	Gsta3	0.0626444	1.11488	0.0446646	0.834089	0.964359	-0.404517	1.11488	1.62339	0.212659	0.652138	-0.0616106	1.11488	0.0402791	0.842326	0.904627	-0.466128	1.11488	2.28083	0.14172	0.264363		P30115	7788.28	10089.2	3970.27	6835.45	8186.39	6995.98	5853.08	8372.71	7428.29	5027.42	2978.83	6084.26	8684.03	5632.29	1696.36	4717.56	5232.92	2489.23	2637.24	5337.03	3267.33	7157.93	8926.83	7723.42
P30412	Peptidyl-prolyl cis-trans isomerase C OS=Mus musculus OX=10090 GN=Ppic PE=1 SV=1	Ppic	Ppic	-0.0388909	2.82768	0.110734	0.741679	0.941784	0.156545	2.82768	1.56967	0.220162	0.663406	0.424731	2.82768	12.3655	0.00144561	0.0112555	0.581276	2.82768	23.1445	4.19098e-05	0.00064986		P30412	14121.9	12105.9	19645.8	19066.2	16115.7	15930	16703.4	12299.2	15219.3	13551	16473.8	18183.6	11189.8	15765.2	17606.5	17567.8	30560.5	24044.5	19099.7	16499.8	27333	22608.8	16769.4	24095.6
P30416	Peptidyl-prolyl cis-trans isomerase FKBP4 OS=Mus musculus OX=10090 GN=Fkbp4 PE=1 SV=5	Fkbp4	Fkbp4	0.0174944	6.48134	0.0792466	0.7803	0.951724	0.117503	6.48134	3.1273	0.0874031	0.509412	-0.110805	6.48134	2.96138	0.0958209	0.21243	0.00669794	6.48134	0.010843	0.917776	0.948746		P30416	249672	220465	266709	232623	229651	215694	265901	229848	239619	242508	253071	232885	246215	260068	236465	246002	204646	252133	239917	229585	243999	222777	218291	202859
P31001	Desmin OS=Mus musculus OX=10090 GN=Des PE=1 SV=3	Des	Des	0.588558	7.7817	9.29412	0.00489736	0.15772	0.100094	7.7817	0.236788	0.630227	0.89069	0.872923	7.7817	19.1805	0.000143912	0.0023323	0.973016	7.7817	23.7813	3.65319e-05	0.000588995		P31001	238625	449563	313943	345979	316119	662398	399491	425316	757617	637174	294041	463459	502715	373263	832617	490944	632984	583928	934489	827202	888944	679180	503922	636310
P31750	RAC-alpha serine/threonine-protein kinase OS=Mus musculus OX=10090 GN=Akt1 PE=1 SV=2	Akt1	Akt1	0.288471	1.81147	2.58899	0.118333	0.509368	-0.0699814	1.81147	0.133574	0.71738	0.918228	0.491995	1.81147	7.06081	0.0126252	0.0537533	0.422014	1.81147	5.19577	0.0301034	0.087682		P31750	10212.4	6228.37	6503.96	8603.31	7907.01	7038.79	10171.8	6986.92	6651.41	12907.9	8551.38	7117.09	8299.25	7314.77	9630.31	8992.38	13917.8	12994.7	10259.8	10489.5	6333.59	12738.1	8741.96	9400.87
P31786	Acyl-CoA-binding protein OS=Mus musculus OX=10090 GN=Dbi PE=1 SV=2	Dbi	Dbi	0.0113392	3.55517	0.00474716	0.945538	0.988016	-0.0668993	3.55517	0.144546	0.706545	0.913365	-0.310903	3.55517	3.3084	0.0791618	0.184981	-0.377802	3.55517	4.87585	0.0352119	0.0979147		P31786	32305.3	69801	29264.9	28937.7	36816.9	44867.2	28570.2	29692.8	50055.3	30634.2	29164.8	31003.3	26729.3	36689.1	26734.3	26643.1	29922.6	24008.4	36362.8	32113.1	26779.9	23231.2	29014.6	25921
P31938	Dual specificity mitogen-activated protein kinase kinase 1 OS=Mus musculus OX=10090 GN=Map2k1 PE=1 SV=2	Map2k1	Map2k1	-0.0102849	7.81855	0.0404717	0.841951	0.964359	0.0230589	7.81855	0.178005	0.676174	0.905557	-0.0209281	7.81855	0.156352	0.695402	0.80156	0.00213082	7.81855	0.00162142	0.968154	0.978673		P31938	600426	589682	767715	631577	612863	552923	542031	533966	621918	546820	617399	603819	596777	654002	549475	615023	655266	615350	568363	584599	604830	549488	515038	524767
P32020	Sterol carrier protein 2 OS=Mus musculus OX=10090 GN=Scp2 PE=1 SV=3	Scp2	Scp2	0.169012	7.18804	1.79976	0.190048	0.621999	-0.0647187	7.18804	0.231027	0.634333	0.89069	0.193014	7.18804	2.19692	0.148964	0.289555	0.128295	7.18804	0.970073	0.332726	0.500184		P32020	492565	482016	309094	305728	396946	461833	384335	366753	323432	440002	407063	291788	370537	346791	314215	329227	316321	431821	402906	381453	366108	434542	482643	408818
P32067	Lupus La protein homolog OS=Mus musculus OX=10090 GN=Ssb PE=1 SV=1	Ssb	Ssb	0.137645	5.57553	1.81014	0.188812	0.620212	0.121043	5.57553	1.22498	0.27739	0.712584	0.264508	5.57553	6.25801	0.0181935	0.0677067	0.385551	5.57553	13.3	0.00102255	0.00725629		P32067	120221	108839	116504	117498	119318	72045.9	88703.7	116543	128618	137945	112681	123841	115251	119162	126521	129881	135532	133870	128850	130674	124743	125983	130144	167208
P32233	Developmentally-regulated GTP-binding protein 1 OS=Mus musculus OX=10090 GN=Drg1 PE=1 SV=1	Drg1	Drg1	-0.0838503	5.17656	0.755926	0.391674	0.783792	-0.0880137	5.17656	0.728731	0.40022	0.793416	-0.0365814	5.17656	0.134225	0.716723	0.816883	-0.124595	5.17656	1.55454	0.222343	0.369395		P32233	93538	112261	108052	93744.9	91502	81106.3	91835.2	125894	100124	95840.1	97903.4	89041.2	94516	95216.3	93018.9	89937.4	89648.6	90257	77968.2	95964.3	99600.8	92422.5	107877	98602.2
P32261	Antithrombin-III OS=Mus musculus OX=10090 GN=Serpinc1 PE=1 SV=1	Serpinc1	Serpinc1	0.114739	7.58474	0.465183	0.50061	0.850154	-0.0793088	7.58474	0.194496	0.662463	0.905557	-0.0285946	7.58474	0.0269601	0.870714	0.921608	-0.107903	7.58474	0.383354	0.540635	0.684514		P32261	603549	610985	396562	503438	426106	488517	563959	476282	521519	618743	552375	520825	558419	525808	483167	609407	376814	506919	385134	602104	337166	470927	432674	784081
P32848	Parvalbumin alpha OS=Mus musculus OX=10090 GN=Pvalb PE=1 SV=3	Pvalb	Pvalb	-0.0306017	14.319	0.0547653	0.816597	0.959893	0.102819	14.319	0.540861	0.467923	0.824764	-0.531887	14.319	15.2314	0.000513795	0.00535541	-0.429068	14.319	9.94656	0.00370639	0.0184873		P32848	7.21046e+07	6.40487e+07	8.30285e+07	7.28849e+07	7.95358e+07	6.1606e+07	6.29384e+07	3.41068e+07	5.26848e+07	4.92009e+07	5.87086e+07	6.83792e+07	5.98874e+07	7.52537e+07	5.42036e+07	5.51426e+07	5.57174e+07	4.10492e+07	5.17614e+07	4.64225e+07	4.34091e+07	3.34295e+07	3.15339e+07	4.66023e+07
P32883	GTPase KRas OS=Mus musculus OX=10090 GN=Kras PE=1 SV=1	Kras	Kras	0.200293	-0.169652	0.877253	0.356612	0.767105	0.32777	-0.169652	2.05809	0.161988	0.610117	0.578967	-0.169652	6.86828	0.0137663	0.0561377	0.906737	-0.169652	16.7795	0.000303207	0.00300073		P32883	2650.26	1495.56	1624.77	1840.94	2118.26	1842.45	1896.91	2189.04	1188.46	2470.58	1495.9	1733.13	1502.89	1817.31	1234.81	2531.47	2270.21	3895.75	1787.41	3242.21	3507.85	2545.76	2839.37	4259.38
P32921	Tryptophan--tRNA ligase, cytoplasmic OS=Mus musculus OX=10090 GN=Wars1 PE=1 SV=2	Wars1	Wars	-0.0142894	7.12287	0.0391998	0.844421	0.964359	-0.057634	7.12287	0.557947	0.461041	0.823166	0.0565926	7.12287	0.574334	0.454595	0.624704	-0.00104139	7.12287	0.00019432	0.988972	0.993233		P32921	376094	292608	409582	370283	372134	312495	437460	335456	329219	338676	392704	385268	346636	379070	406110	371617	371432	375982	341344	367958	365356	373722	402591	329150
P33267	Cytochrome P450 2F2 OS=Mus musculus OX=10090 GN=Cyp2f2 PE=1 SV=1	Cyp2f2	Cyp2f2	-0.0888043	3.64253	0.0327339	0.857746	0.964359	0.181232	3.64253	0.119209	0.732507	0.923249	-0.534144	3.64253	1.09024	0.30546	0.477035	-0.352912	3.64253	0.47876	0.494754	0.647978		P33267	17877	42105.5	23518.5	37160.8	35317.6	20664.2	72366.6	35138.9	17626.1	61375	21858.1	42036.8	49706.5	38210.9	26167.6	51919.3	19308.6	5957.55	10816.7	24241.4	9958.63	41531.8	20674.2	92419.7
P34022	Ran-specific GTPase-activating protein OS=Mus musculus OX=10090 GN=Ranbp1 PE=1 SV=2	Ranbp1	Ranbp1	-0.0238624	2.53994	0.0306893	0.86214	0.964359	0.0513956	2.53994	0.124559	0.726668	0.921449	-0.081872	2.53994	0.336709	0.566171	0.712179	-0.0304763	2.53994	0.0466989	0.830408	0.896733		P34022	17699.6	21518.5	12356.5	24331.2	20962.4	21299.3	13013.4	13623.5	17084.2	10440	15322.1	15974.4	12764.7	13375.7	10382.5	12182.1	14912.6	13705.5	15392.5	15753.3	14653	14385.7	14763.4	15614.1
P34884	Macrophage migration inhibitory factor OS=Mus musculus OX=10090 GN=Mif PE=1 SV=2	Mif	Mif	0.0306115	5.06221	0.0490364	0.826285	0.963612	-0.163754	5.06221	1.22709	0.276985	0.712584	-0.35184	5.06221	5.99871	0.0205273	0.0730376	-0.515594	5.06221	12.8139	0.00122295	0.00836345		P34884	111768	105760	99140.2	91897.8	129012	82091.5	88508.6	96698.3	112882	90487.5	101037	95399.4	92363.6	139314	91473.4	93966.1	106048	74897.4	91413.4	106480	64404.1	72269.3	58105.3	61204
P34914	Bifunctional epoxide hydrolase 2 OS=Mus musculus OX=10090 GN=Ephx2 PE=1 SV=2	Ephx2	Ephx2	0.013801	7.16668	0.0137531	0.907444	0.975155	-0.02771	7.16668	0.0485131	0.827199	0.958894	0.118174	7.16668	0.942607	0.339556	0.51229	0.0904635	7.16668	0.552207	0.463335	0.622294		P34914	417200	433940	297600	345331	352868	369879	365202	364642	305671	343056	470582	386514	389098	330476	402784	327877	368376	488145	450851	343526	384605	395091	460437	284753
P35235	Tyrosine-protein phosphatase non-receptor type 11 OS=Mus musculus OX=10090 GN=Ptpn11 PE=1 SV=3	Ptpn11		-0.0893852	6.28359	2.38841	0.132972	0.535297	-0.0968955	6.28359	2.45575	0.127834	0.57771	0.112304	6.28359	3.5247	0.0704493	0.17049	0.0154087	6.28359	0.0662702	0.798646	0.877987		P35235	184500	217254	223415	204129	179841	174079	201124	217951	184685	210102	218552	207199	197210	189587	185938	196997	220240	195772	192579	235877	199341	202753	206696	203891
P35278	Ras-related protein Rab-5C OS=Mus musculus OX=10090 GN=Rab5c PE=1 SV=2	Rab5c	Rab5c	0.171319	4.05419	1.75697	0.195246	0.628254	0.138834	4.05419	1.00993	0.323148	0.740091	0.393962	4.05419	8.70286	0.00619037	0.0325745	0.532796	4.05419	15.9109	0.000406592	0.00366079		P35278	38949.8	40079.9	28191.8	38304.2	43027.6	38424	39705.4	37174.1	36060	43408.2	35279.3	39227.8	36431.1	38595.2	33890	51168.5	51388.3	46078.8	39947	46948.8	42366.4	47385.5	49105	72204.4
P35279	Ras-related protein Rab-6A OS=Mus musculus OX=10090 GN=Rab6a PE=1 SV=4	Rab6a	Rab6a	0.0560705	6.21759	0.492065	0.488542	0.84056	0.100816	6.21759	1.39174	0.247601	0.691852	-0.0354823	6.21759	0.18382	0.671247	0.785621	0.0653338	6.21759	0.624157	0.435855	0.597309		P35279	190377	188227	197822	198314	191503	175798	223382	210643	211584	222901	185556	174531	191516	205010	190233	209060	190023	187697	190171	185909	228650	195822	180671	204148
P35282	Ras-related protein Rab-21 OS=Mus musculus OX=10090 GN=Rab21 PE=1 SV=4	Rab21	Rab21	-0.066275	4.53968	0.606079	0.44251	0.813157	-0.0452748	4.53968	0.24749	0.622561	0.887249	-0.0940256	4.53968	1.13682	0.295034	0.465531	-0.1393	4.53968	2.4929	0.125098	0.241727		P35282	59768.7	65231.2	68801.8	63331.7	62735.1	56719.8	58130	66678.3	56012	54623.6	70124.1	68053.8	65620.4	69387.5	67244.1	63659.1	64113.2	59810.9	62071.3	53336.3	58849	55806.7	75977.5	55123.6
P35290	Ras-related protein Rab-24 OS=Mus musculus OX=10090 GN=Rab24 PE=1 SV=2	Rab24	Rab24	0.03121	2.23182	0.107181	0.745704	0.941784	0.0933243	2.23182	0.838442	0.367318	0.776129	0.0384604	2.23182	0.152001	0.69945	0.803392	0.131785	2.23182	1.7867	0.191617	0.329182		P35290	12587.8	11998.2	14124	12637.8	14761.6	12272.2	10681.3	12340.8	11981.7	10840.4	12357.7	12559.5	13537.4	11913.6	10698.4	10152.6	14110.8	14292	11409.9	9112.62	13093.2	11967	11643.4	11181.5
P35293	Ras-related protein Rab-18 OS=Mus musculus OX=10090 GN=Rab18 PE=1 SV=2	Rab18	Rab18	0.0280566	7.20528	0.142861	0.708178	0.937008	-0.0271399	7.20528	0.116969	0.734787	0.923377	0.203653	7.20528	7.04164	0.0127341	0.0541251	0.176513	7.20528	5.28876	0.0287761	0.0846436		P35293	363058	360561	431431	356008	371059	363805	325747	401699	367469	410077	385751	362522	341545	363511	337943	365920	401465	374433	409571	436462	378747	368247	472829	402778
P35385	Heat shock protein beta-7 OS=Mus musculus OX=10090 GN=Hspb7 PE=1 SV=3	Hspb7	Hspb7	-0.00221628	6.68481	0.000104187	0.991927	0.996784	-0.574537	6.68481	6.08638	0.0198879	0.285477	0.24631	6.68481	1.20419	0.281676	0.448966	-0.328226	6.68481	2.11753	0.156554	0.284974		P35385	296123	389881	195234	184069	210447	272065	318740	409027	212443	387119	275054	214242	236642	224622	337749	174367	289545	198032	293649	397073	229980	308668	414500	205460
P35441	Thrombospondin-1 OS=Mus musculus OX=10090 GN=Thbs1 PE=1 SV=1	Thbs1	Thbs1	0.218291	3.01611	0.269896	0.607513	0.894008	-0.210424	3.01611	0.219408	0.643143	0.893899	-0.127099	3.01611	0.0852768	0.772438	0.855263	-0.337523	3.01611	0.598242	0.445776	0.605348		P35441	41271.7	29013.4	12334.3	20143.9	18695.8	20445	22127.7	20848	13311.2	19159.9	28951.1	25133.2	21883.3	20587.4	30456.6	34964.7	15677.2	9762.88	4460.47	34693	2046.94	13507.8	32275.7	38528
P35486	Pyruvate dehydrogenase E1 component subunit alpha, somatic form, mitochondrial OS=Mus musculus OX=10090 GN=Pdha1 PE=1 SV=1	Pdha1	Pdha1	0.262012	9.22535	5.04596	0.0323859	0.302772	-0.232828	9.22535	3.48744	0.0718694	0.483013	0.593127	9.22535	24.2185	3.08e-05	0.000899652	0.360299	9.22535	8.94429	0.00559419	0.024697		P35486	1.35853e+06	1.46519e+06	1.27036e+06	1.1724e+06	1.2224e+06	1.83391e+06	1.51291e+06	1.32699e+06	1.36035e+06	1.63516e+06	1.1086e+06	1.44938e+06	1.66034e+06	1.16774e+06	1.81548e+06	1.17032e+06	1.69939e+06	1.4935e+06	2.08011e+06	1.99178e+06	1.61865e+06	1.83907e+06	2.03076e+06	1.20247e+06
P35505	Fumarylacetoacetase OS=Mus musculus OX=10090 GN=Fah PE=1 SV=2	Fah	Fah	0.0450062	1.71133	0.069167	0.794394	0.956048	-0.18277	1.71133	0.997128	0.326183	0.742184	-0.13091	1.71133	0.544869	0.466294	0.633548	-0.31368	1.71133	3.11417	0.0880378	0.188911		P35505	8249.73	10850.7	6064.84	11099	7763.18	10580.3	10832.2	9386.68	7996.85	8983.61	8635.07	8863.58	11690.1	9280.31	5597.08	13952	9166.33	6948.82	6961.95	5172.43	5321.86	7716.58	7460.54	10011.5
P35564	Calnexin OS=Mus musculus OX=10090 GN=Canx PE=1 SV=1	Canx	Canx	0.148555	7.25512	3.26413	0.0810917	0.429997	0.058295	7.25512	0.439972	0.512322	0.840596	-0.0115556	7.25512	0.0184387	0.892917	0.934106	0.0467394	7.25512	0.301912	0.58685	0.72512		P35564	415813	372050	376318	393551	415077	407421	453229	425658	421409	454596	387628	375951	415064	404558	397360	477541	359685	392428	428344	374884	398684	427338	395774	432794
P35700	Peroxiredoxin-1 OS=Mus musculus OX=10090 GN=Prdx1 PE=1 SV=1	Prdx1	Prdx1	-0.11835	10.5014	3.50249	0.0712918	0.41266	-0.131275	10.5014	3.77038	0.0618384	0.4688	0.0248931	10.5014	0.144716	0.706381	0.809133	-0.106382	10.5014	2.6371	0.115106	0.227853		P35700	3.76037e+06	4.92676e+06	4.10099e+06	3.86581e+06	3.98244e+06	3.83418e+06	3.90508e+06	4.19408e+06	3.88525e+06	3.36331e+06	3.7437e+06	3.47445e+06	3.5058e+06	4.27307e+06	3.15454e+06	3.34513e+06	3.99112e+06	3.69885e+06	3.35933e+06	3.96306e+06	3.71944e+06	3.91487e+06	3.32214e+06	3.40861e+06
P35762	CD81 antigen OS=Mus musculus OX=10090 GN=Cd81 PE=1 SV=2	Cd81	Cd81	0.139529	2.73193	1.23654	0.275181	0.71337	0.0732236	2.73193	0.29809	0.589216	0.872115	0.199837	2.73193	2.37374	0.134124	0.269563	0.27306	2.73193	4.434	0.0439134	0.114311		P35762	14065.6	14735.3	14638.5	17134.6	16704.6	19723.7	17747.2	16993.7	14998.4	14282.6	16777	14992.3	14914.8	16218.5	18435.9	24635.8	19484.6	15942.1	16060.8	16587.1	14971.8	19658	19591.3	24272.9
P35979	60S ribosomal protein L12 OS=Mus musculus OX=10090 GN=Rpl12 PE=1 SV=2	Rpl12	Rpl12	0.363936	6.23289	16.2013	0.000368351	0.0660926	0.143574	6.23289	2.21124	0.147692	0.602312	0.446213	6.23289	22.8574	4.56e-05	0.00107965	0.589787	6.23289	39.903	6.40503e-07	3.35196e-05		P35979	186801	160943	167164	152039	161094	229598	181776	164551	234882	209105	125196	154942	184460	166860	197148	173278	175543	199339	252080	229977	226420	250930	191425	216073
P36552	Oxygen-dependent coproporphyrinogen-III oxidase, mitochondrial OS=Mus musculus OX=10090 GN=Cpox PE=1 SV=2	Cpox	Cpox	-0.038931	2.52291	0.107537	0.745298	0.941784	-0.0642774	2.52291	0.256458	0.616354	0.887249	-0.101864	2.52291	0.685921	0.414251	0.588907	-0.166141	2.52291	1.82221	0.187388	0.32441		P36552	15168.1	12925.1	21168.5	16071.9	15627.7	15648.7	14297.5	16108	13562.5	15470.4	17435.9	18395.1	16332.1	14949	13718.9	16877.9	14616.4	14743.7	15195.2	12439.7	16966.7	20143.3	15139.7	9896.85
P36916	Guanine nucleotide-binding protein-like 1 OS=Mus musculus OX=10090 GN=Gnl1 PE=1 SV=4	Gnl1	Gnl1	-0.0381994	3.53626	0.139749	0.711222	0.937008	-0.0861213	3.53626	0.621554	0.436803	0.809864	0.402098	3.53626	14.4971	0.000664713	0.00639754	0.315977	3.53626	8.95116	0.00557816	0.0246696		P36916	29134.9	33052.5	26016.5	30673.6	26074.2	21497.7	22064.7	31740.4	28033.4	26414.9	27892.9	26109.5	24102.5	25683	25956.1	27581.8	36471.5	35536.2	34323.7	36109.8	34512.4	35986.8	39534.1	26256.8
P36993	Protein phosphatase 1B OS=Mus musculus OX=10090 GN=Ppm1b PE=1 SV=1	Ppm1b	Ppm1b	-0.233259	1.6142	2.20256	0.148461	0.569952	0.00105487	1.6142	3.94e-05	0.995032	0.998438	-0.553797	1.6142	11.431	0.00206299	0.014642	-0.552742	1.6142	11.3877	0.00209772	0.0120859		P36993	10165.4	12949.8	9358.15	6751.52	9094.4	9746.51	8494.99	13720.7	6555.34	9015.4	11275.1	10829.8	5965.27	7875.32	8084.88	8032.47	7988.99	6950.42	8183.58	6171.14	5242.57	6350.77	6761.32	6729.05
P37040	NADPH--cytochrome P450 reductase OS=Mus musculus OX=10090 GN=Por PE=1 SV=2	Por	Por	-0.0362508	6.54355	0.125609	0.725567	0.939038	0.0580206	6.54355	0.28154	0.599693	0.878029	-0.0439294	6.54355	0.172042	0.681325	0.79056	0.0140912	6.54355	0.0177183	0.895016	0.933671		P37040	212494	226211	269309	298732	232736	236424	260209	235914	213120	249358	237534	272619	253524	249432	210400	307993	215283	209901	218088	253436	227485	262040	244339	328690
P37804	Transgelin OS=Mus musculus OX=10090 GN=Tagln PE=1 SV=3	Tagln	Tagln	-0.0307908	7.69036	0.0114378	0.915598	0.976869	-0.105506	7.69036	0.117483	0.734357	0.923377	0.125761	7.69036	0.17838	0.676015	0.788004	0.0202555	7.69036	0.00462129	0.946288	0.964666		P37804	644277	545776	477448	821163	554818	361449	488336	449024	530737	602736	554633	363529	326059	701205	373216	721684	446223	409898	403059	456750	265223	957560	615664	1.11055e+06
P38060	Hydroxymethylglutaryl-CoA lyase, mitochondrial OS=Mus musculus OX=10090 GN=Hmgcl PE=1 SV=2	Hmgcl	Hmgcl	0.0261598	6.23075	0.0575482	0.812084	0.959206	-0.0648062	6.23075	0.309013	0.582507	0.868191	0.142896	6.23075	1.60556	0.215097	0.374445	0.0780894	6.23075	0.479138	0.494263	0.647672		P38060	237548	204458	227202	201616	226246	215086	158570	219011	201024	193931	187252	181185	169520	183721	146838	138182	207288	198676	216579	195625	202329	228248	233226	178666
P38647	Stress-70 protein, mitochondrial OS=Mus musculus OX=10090 GN=Hspa9 PE=1 SV=3	Hspa9	Hspa9	0.158231	9.11061	1.7275	0.198927	0.629868	-0.166924	9.11061	1.68213	0.204763	0.645281	0.391645	9.11061	9.91214	0.00375832	0.0228041	0.224722	9.11061	3.26172	0.0811984	0.178311		P38647	1.57855e+06	1.3155e+06	1.23922e+06	1.15607e+06	1.27828e+06	1.43537e+06	1.44728e+06	1.40018e+06	1.2313e+06	1.56775e+06	1.3676e+06	1.30505e+06	1.47732e+06	1.21716e+06	1.48669e+06	1.14401e+06	1.40986e+06	1.66576e+06	1.81311e+06	1.4498e+06	1.58938e+06	1.79862e+06	1.95224e+06	998835
P39053	Dynamin-1 OS=Mus musculus OX=10090 GN=Dnm1 PE=1 SV=2	Dnm1	Dnm1	0.287024	1.33539	2.93155	0.0974309	0.469177	0.00846014	1.33539	0.00223261	0.962634	0.991765	0.285996	1.33539	2.72856	0.109248	0.233955	0.294456	1.33539	2.89244	0.0995884	0.204551		P39053	6426.1	2552.51	7082.28	5051.32	6561.56	5828.8	7666.26	5806.85	6983.18	7360.35	5831.99	4863.97	7188.66	7976.64	7310.95	7373.81	6847.73	6938.63	5886.29	4101.83	5844.91	7371.56	6933.1	7752.07
P40124	Adenylyl cyclase-associated protein 1 OS=Mus musculus OX=10090 GN=Cap1 PE=1 SV=4	Cap1	Cap1	0.209498	5.07622	1.76701	0.194033	0.628199	0.287371	5.07622	2.90699	0.0988027	0.539431	0.0882081	5.07622	0.292976	0.592421	0.730884	0.375579	5.07622	5.32101	0.0283478	0.0837761		P40124	78098.6	67185.6	74452.1	95947	90218.7	86241.6	82601.6	80558.3	84460.7	87351.3	77069.1	93096.9	76579.4	78738.5	84721.6	134806	84032.9	73198.4	79791.2	77410.3	78592.8	90141.5	99200	159327
P40142	Transketolase OS=Mus musculus OX=10090 GN=Tkt PE=1 SV=1	Tkt	Tkt	-0.0241803	8.20864	0.0117901	0.914295	0.976869	0.0746784	8.20864	0.098389	0.756057	0.930443	0.109108	8.20864	0.224372	0.639339	0.764043	0.183786	8.20864	0.637081	0.431374	0.593466		P40142	544343	631009	525078	837985	710486	570756	1.00121e+06	881015	709242	851784	573283	719921	751481	915376	587168	1.05911e+06	715902	553627	552172	698701	593268	866005	971995	1.32859e+06
P40240	CD9 antigen OS=Mus musculus OX=10090 GN=Cd9 PE=1 SV=2	Cd9	Cd9	-0.249013	5.47364	0.493899	0.48806	0.840306	-0.00319571	5.47364	7.13e-05	0.993325	0.998438	-0.292413	5.47364	0.632519	0.433198	0.606911	-0.295609	5.47364	0.646364	0.428264	0.591229		P40240	63550.4	109748	144014	269295	120839	59755.7	178341	123016	95532.1	107024	90039.8	130895	69312.9	66119	101792	276962	127516	90227.1	62642.4	81325.6	48743.7	84529.2	215024	154825
P40336	Vacuolar protein sorting-associated protein 26A OS=Mus musculus OX=10090 GN=Vps26a PE=1 SV=1	Vps26a	Vps26a	0.0151325	4.99349	0.05771	0.811826	0.959206	0.0315578	4.99349	0.219607	0.642808	0.893899	0.0680047	4.99349	1.08883	0.305263	0.477035	0.0995624	4.99349	2.33475	0.13724	0.258487		P40336	84149.1	79146.6	85261.7	78838.3	79248.4	72026.9	85963.8	81978.7	79519	88733.5	87432.9	86292.3	79949.2	84593.7	78026.4	87252.9	83969.1	79792	85006.4	87053	79682.9	86320.1	82227.9	87538.6
P40936	Indolethylamine N-methyltransferase OS=Mus musculus OX=10090 GN=Inmt PE=1 SV=1	Inmt	Inmt	-0.405806	6.38239	5.97273	0.0208266	0.256222	-0.532076	6.38239	8.96335	0.00557366	0.141452	0.0485431	6.38239	0.0800878	0.779183	0.860355	-0.483533	6.38239	7.84564	0.00896319	0.0348704		P40936	153493	239928	199403	248032	201941	135680	266004	284400	160610	191980	247250	294491	199232	275818	203979	247967	313171	151570	122092	319669	137929	203030	220457	282021
P41105	60S ribosomal protein L28 OS=Mus musculus OX=10090 GN=Rpl28 PE=1 SV=2	Rpl28	Rpl28	0.3298	6.04079	10.4473	0.00303248	0.129702	0.13941	6.04079	1.63637	0.210862	0.649922	0.350078	6.04079	11.0431	0.00239805	0.0162808	0.489489	6.04079	21.5857	6.63448e-05	0.000952332		P41105	158435	144099	150357	138195	143678	175582	162310	148164	207393	194216	126719	149112	167131	143373	194862	161210	184711	182332	230485	197461	189179	235329	164554	148555
P41216	Long-chain-fatty-acid--CoA ligase 1 OS=Mus musculus OX=10090 GN=Acsl1 PE=1 SV=2	Acsl1	Acsl1	0.0373677	10.6347	0.0936578	0.761742	0.944809	-0.0795607	10.6347	0.371463	0.546906	0.857163	0.259492	10.6347	4.22671	0.0487984	0.130406	0.179932	10.6347	2.03114	0.164672	0.29674		P41216	4.41138e+06	4.49558e+06	3.48268e+06	3.58712e+06	3.60585e+06	4.0952e+06	3.75749e+06	4.56444e+06	3.13121e+06	4.22459e+06	4.30485e+06	3.78477e+06	4.2745e+06	3.6812e+06	4.20971e+06	3.29499e+06	3.93104e+06	4.79973e+06	5.40743e+06	4.00494e+06	4.42217e+06	4.75443e+06	5.5955e+06	3.32136e+06
P42125	Enoyl-CoA delta isomerase 1, mitochondrial OS=Mus musculus OX=10090 GN=Eci1 PE=1 SV=2	Eci1	Eci1	0.0471369	10.3365	0.0951187	0.75995	0.94464	-0.133194	10.3365	0.664332	0.421611	0.803521	0.416936	10.3365	6.96662	0.01317	0.0550214	0.283743	10.3365	3.2259	0.0828014	0.180553		P42125	3.98673e+06	3.788e+06	2.51156e+06	2.70607e+06	3.41842e+06	3.05484e+06	2.69344e+06	3.64468e+06	3.00774e+06	2.93246e+06	3.71654e+06	2.67198e+06	2.96849e+06	2.76193e+06	2.74315e+06	2.32213e+06	3.41447e+06	4.75862e+06	4.64789e+06	3.51827e+06	3.68421e+06	4.08742e+06	5.02648e+06	2.51879e+06
P42208	Septin-2 OS=Mus musculus OX=10090 GN=Septin2 PE=1 SV=2	Septin2	Sept2	0.0227809	5.20974	0.062211	0.804775	0.958766	0.164994	5.20974	2.85398	0.101764	0.545569	0.148233	5.20974	2.46299	0.127295	0.258624	0.313227	5.20974	11.0088	0.00243042	0.0135071		P42208	86784.4	100906	82124.9	96288.4	93374.4	73766.4	91661.6	104558	89931.6	94193.2	86149.9	89999	81634.7	84792.2	88353.1	111989	99308.1	107938	95517.7	97007.9	102682	97266.7	103053	124898
P42227	Signal transducer and activator of transcription 3 OS=Mus musculus OX=10090 GN=Stat3 PE=1 SV=2	Stat3	Stat3	0.11105	5.03055	1.20012	0.282221	0.719428	0.153197	5.03055	1.9981	0.168034	0.619702	0.189657	5.03055	3.27518	0.080605	0.186853	0.342854	5.03055	10.7112	0.00273159	0.0148523		P42227	85156.4	67313.6	78054.8	71987	76503.9	75222.6	103849	75075.2	84149.2	97640	83224.5	74496.7	74440.5	78405	82159.5	80494.7	82042.5	90310.7	88435.5	89032.1	92710.1	86781.7	99150.7	109002
P42232	Signal transducer and activator of transcription 5B OS=Mus musculus OX=10090 GN=Stat5b PE=1 SV=1	Stat5b	Stat5b	-0.10014	7.1632	3.58007	0.0683966	0.407778	0.0466818	7.1632	0.68085	0.415962	0.800739	-0.112377	7.1632	4.20047	0.0494588	0.13203	-0.0656951	7.1632	1.43679	0.240265	0.393602		P42232	336867	393222	439979	407629	387043	376512	438620	385163	364262	348910	405176	400377	352039	387706	350042	407124	414561	363097	348201	378783	393692	337329	304233	379370
P42669	Transcriptional activator protein Pur-alpha OS=Mus musculus OX=10090 GN=Pura PE=1 SV=1	Pura	Pura	0.194865	7.12998	9.53487	0.00438196	0.148078	0.0563198	7.12998	0.697402	0.410416	0.799599	0.315203	7.12998	23.3691	3.93e-05	0.00102571	0.371523	7.12998	32.4694	3.52783e-06	0.000118159		P42669	309799	333396	322507	330695	319340	370819	356240	328580	360400	388191	291036	325194	345761	318701	388459	382593	401168	399840	368058	437438	396946	387143	362636	415576
P42703	Leukemia inhibitory factor receptor OS=Mus musculus OX=10090 GN=Lifr PE=1 SV=1	Lifr	Lifr	1.44258	5.04678	6.93807	0.0136598	0.241716	0.578618	5.04678	1.00951	0.323732	0.740091	-0.175884	5.04678	0.0998237	0.754414	0.843824	0.402735	5.04678	0.526725	0.474086	0.631109		P42703	429410	25443.2	85917.4	28991	36916.3	160393	211594	28559.6	55658.8	108805	38380.8	28764.9	116722	23881.3	125118	197804	24955.6	53517.7	74052.9	49353.8	61804.2	114057	41566	180836
P42932	T-complex protein 1 subunit theta OS=Mus musculus OX=10090 GN=Cct8 PE=1 SV=3	Cct8	Cct8	0.0543483	7.86303	0.86489	0.359973	0.767105	0.0246381	7.86303	0.155536	0.696156	0.909553	0.0798914	7.86303	1.74635	0.196563	0.352438	0.10453	7.86303	2.99044	0.0942822	0.196578		P42932	587480	586269	629061	569151	550968	633746	680190	581211	640763	611734	606561	584987	584427	606125	657038	568670	599271	651013	631653	650967	657855	619636	558517	496985
P43274	Histone H1.4 OS=Mus musculus OX=10090 GN=H1-4 PE=1 SV=2	H1-4	Hist1h1e	0.184287	7.7292	3.62665	0.066722	0.404842	-0.0757705	7.7292	0.53675	0.469604	0.824764	0.182896	7.7292	3.34342	0.0776719	0.18286	0.107125	7.7292	1.14617	0.293092	0.457297		P43274	561735	632815	487075	432912	563365	591063	592372	667336	554525	624869	466698	465210	567952	464212	611560	541576	510815	524562	572457	641840	515270	624706	552002	582594
P43276	Histone H1.5 OS=Mus musculus OX=10090 GN=H1-5 PE=1 SV=2	H1-5	Hist1h1b	0.399886	4.91074	5.08457	0.0318276	0.302772	0.317165	4.91074	2.80233	0.104836	0.547847	0.576277	4.91074	9.90948	0.003778	0.0228683	0.893442	4.91074	23.7157	3.60554e-05	0.000588995		P43276	65383.7	46951.2	54436.6	47418.3	56802	80486.3	59780.6	93998.5	77548	83600.9	61349.6	46656.2	61241.2	48886.5	73840	90676.3	65091.5	70616.1	88466.4	82016.6	79787.7	78479	86402.5	164314
P43277	Histone H1.3 OS=Mus musculus OX=10090 GN=H1-3 PE=1 SV=2	H1-3	Hist1h1d	0.247082	8.30155	8.10564	0.00798227	0.203467	0.0130604	8.30155	0.0198406	0.888947	0.974546	0.369318	8.30155	16.9731	0.000284257	0.00357027	0.382378	8.30155	18.1949	0.000190448	0.00225663		P43277	836516	749088	626728	644761	767723	842861	814281	848526	791324	851882	665560	670147	740010	700567	922138	798171	796656	819713	978340	989265	834682	866765	881450	992911
P45376	Aldo-keto reductase family 1 member B1 OS=Mus musculus OX=10090 GN=Akr1b1 PE=1 SV=3	Akr1b1	Akr1b3	-0.0730714	10.6249	1.82588	0.186957	0.618626	-0.0519587	10.6249	0.807842	0.376087	0.776916	-0.134223	10.6249	5.73671	0.0232224	0.0789614	-0.186182	10.6249	11.0254	0.00241473	0.0134497		P45376	4.24525e+06	4.89528e+06	5.29019e+06	4.72262e+06	4.75993e+06	4.7926e+06	3.86272e+06	4.28279e+06	4.04777e+06	3.43216e+06	4.30418e+06	4.52207e+06	4.18878e+06	4.74759e+06	3.70259e+06	4.29735e+06	3.84175e+06	3.92477e+06	3.79868e+06	4.35699e+06	3.93093e+06	3.99211e+06	3.19286e+06	3.67982e+06
P45591	Cofilin-2 OS=Mus musculus OX=10090 GN=Cfl2 PE=1 SV=1	Cfl2	Cfl2	-0.0293351	9.6333	0.149562	0.701749	0.936162	0.0540673	9.6333	0.444533	0.51016	0.840118	-0.0381188	9.6333	0.235559	0.631042	0.758053	0.0159485	9.6333	0.0412699	0.840422	0.903742		P45591	2.18813e+06	3.07823e+06	2.09831e+06	2.06901e+06	2.23436e+06	2.29479e+06	1.89497e+06	2.26187e+06	2.0274e+06	1.82841e+06	1.86446e+06	1.99737e+06	1.89421e+06	2.11372e+06	1.88634e+06	2.03369e+06	1.89136e+06	2.24295e+06	2.09487e+06	2.00294e+06	2.13493e+06	1.9023e+06	2.00074e+06	1.97508e+06
P45952	Medium-chain specific acyl-CoA dehydrogenase, mitochondrial OS=Mus musculus OX=10090 GN=Acadm PE=1 SV=1	Acadm	Acadm	0.0593946	9.064	0.141942	0.709079	0.937008	-0.136231	9.064	0.653205	0.425498	0.807899	0.315631	9.064	3.75226	0.0624534	0.155483	0.1794	9.064	1.2113	0.280056	0.441319		P45952	1.62381e+06	1.82938e+06	977220	1.13676e+06	1.22846e+06	1.4689e+06	1.08937e+06	1.44007e+06	1.11273e+06	1.29629e+06	1.6153e+06	1.27441e+06	1.36138e+06	1.15318e+06	1.41215e+06	1.04497e+06	1.41342e+06	1.75887e+06	1.89651e+06	1.42774e+06	1.50707e+06	1.51955e+06	1.98935e+06	942445
P46412	Glutathione peroxidase 3 OS=Mus musculus OX=10090 GN=Gpx3 PE=1 SV=2	Gpx3	Gpx3	-0.269699	6.84226	4.65304	0.0393338	0.330733	-0.390857	6.84226	8.53729	0.00663882	0.151084	-0.250185	6.84226	3.72355	0.0633841	0.157168	-0.641042	6.84226	24.1356	3.15337e-05	0.000535221		P46412	277144	492758	261611	344763	254335	242867	350431	457815	280377	282042	377351	329748	355116	349051	318170	366469	271736	232862	213315	304264	226060	267348	369175	244272
P46460	Vesicle-fusing ATPase OS=Mus musculus OX=10090 GN=Nsf PE=1 SV=2	Nsf	Nsf	0.041109	6.51695	0.425383	0.519348	0.856265	0.0279249	6.51695	0.171752	0.681578	0.905557	-0.0274624	6.51695	0.17711	0.676939	0.788473	0.000462456	6.51695	5.02446e-05	0.994392	0.995581		P46460	200389	213998	268094	284775	233044	249705	259570	210486	237794	233734	235273	264597	257868	248139	256215	289822	240011	216404	234237	253723	225914	218944	227353	240365
P46467	Vacuolar protein sorting-associated protein 4B OS=Mus musculus OX=10090 GN=Vps4b PE=1 SV=2	Vps4b	Vps4b	0.0631801	-0.319775	0.178535	0.67572	0.930716	0.152705	-0.319775	0.912597	0.347243	0.760485	0.0677283	-0.319775	0.191689	0.664725	0.781005	0.220433	-0.319775	2.03414	0.164371	0.29641		P46467	1726.94	1754.52	1880.81	1579.99	1738.88	2159.78	2270.47	2251.78	2364.14	2087.59	1823.6	2336.36	2077.7	2377.07	2051.29	2214.31	1508.6	1630.47	2460.19	2421.36	2204.1	2565.9	1346.73	2122.61
P46471	26S proteasome regulatory subunit 7 OS=Mus musculus OX=10090 GN=Psmc2 PE=1 SV=5	Psmc2	Psmc2	0.106343	8.24275	1.87742	0.181037	0.616043	-0.115158	8.24275	1.92629	0.17563	0.627571	0.18753	8.24275	5.46222	0.0264689	0.0864629	0.0723722	8.24275	0.812565	0.374714	0.541813		P46471	657562	710450	749607	754164	718260	865562	917585	714488	834106	827567	733686	820253	746644	762674	936660	791369	926129	707956	813243	961539	792509	845402	698185	692093
P46638	Ras-related protein Rab-11B OS=Mus musculus OX=10090 GN=Rab11b PE=1 SV=3	Rab11b	Rab11b	-0.0212359	7.29029	0.115911	0.735941	0.941784	0.0256911	7.29029	0.148441	0.702813	0.910808	-0.103259	7.29029	2.55326	0.120797	0.249626	-0.0775679	7.29029	1.4415	0.239514	0.393241		P46638	409752	447718	406088	399185	407980	431691	454605	426705	406133	411179	424850	425143	415195	515289	387190	451537	379035	373913	394420	380010	381599	414745	394250	416434
P46935	E3 ubiquitin-protein ligase NEDD4 OS=Mus musculus OX=10090 GN=Nedd4 PE=1 SV=3	Nedd4	Nedd4	0.198326	6.4585	8.57641	0.00652979	0.188538	0.15548	6.4585	4.61359	0.0401181	0.393377	0.169423	6.4585	5.85807	0.0219286	0.0760839	0.324904	6.4585	21.5622	6.68138e-05	0.000953614		P46935	233223	199476	228950	236894	228940	227698	183064	187070	248303	226201	218484	219331	224840	223481	228365	247472	264996	263105	246042	206792	237719	271880	214694	265250
P46978	Dolichyl-diphosphooligosaccharide--protein glycosyltransferase subunit STT3A OS=Mus musculus OX=10090 GN=Stt3a PE=1 SV=1	Stt3a	Stt3a	0.083113	4.27042	0.778889	0.384665	0.783681	0.204708	4.27042	4.13154	0.0512416	0.438154	-0.0193325	4.27042	0.0393252	0.844175	0.905452	0.185376	4.27042	3.62482	0.0667868	0.154663		P46978	47789.5	41655	56942	49905	47890.6	40811.4	51303.8	44336.1	57080.9	56090.7	47302.1	54587.1	48512.9	55396.1	51094.7	57424.8	47087.6	42718.9	47801.6	44938.1	53566	50887.6	50069.2	64562
P47199	Quinone oxidoreductase OS=Mus musculus OX=10090 GN=Cryz PE=1 SV=1	Cryz	Cryz	-0.0362528	6.31457	0.345504	0.561173	0.870806	-0.116004	6.31457	3.0947	0.0889884	0.515067	0.130318	6.31457	4.174	0.0501352	0.133411	0.0143139	6.31457	0.0502839	0.824126	0.89259		P47199	204895	193040	236097	217458	221337	200563	180706	215111	196235	181657	214917	226727	194221	213733	191785	199876	266713	215131	191211	201183	209015	217320	221078	190634
P47738	Aldehyde dehydrogenase, mitochondrial OS=Mus musculus OX=10090 GN=Aldh2 PE=1 SV=1	Aldh2	Aldh2	0.0644312	9.15202	0.263837	0.611349	0.895979	-0.208481	9.15202	2.41515	0.130903	0.581134	0.568415	9.15202	19.2109	0.00013768	0.00226048	0.359934	9.15202	7.70809	0.00948329	0.0362588		P47738	1.39263e+06	1.33689e+06	1.0182e+06	1.11423e+06	1.27309e+06	1.20197e+06	1.33752e+06	1.81302e+06	1.16632e+06	1.54759e+06	1.2607e+06	1.1191e+06	1.2661e+06	1.24738e+06	1.31185e+06	1.19628e+06	1.63307e+06	1.6555e+06	1.71316e+06	1.69068e+06	1.76776e+06	2.08607e+06	2.17175e+06	1.43462e+06
P47754	F-actin-capping protein subunit alpha-2 OS=Mus musculus OX=10090 GN=Capza2 PE=1 SV=3	Capza2	Capza2	0.183415	5.26931	2.26533	0.143004	0.562168	-0.00794237	5.26931	0.00371926	0.951785	0.990776	0.056866	5.26931	0.203537	0.655202	0.773798	0.0489236	5.26931	0.150636	0.700734	0.814347		P47754	91605.2	80800.4	116664	98509.4	84286.9	121258	91643.3	89541.5	105376	111014	99122.6	108458	104097	111119	108427	139997	97694.7	80251.7	85381	101274	106061	110901	97083.7	143002
P47757	F-actin-capping protein subunit beta OS=Mus musculus OX=10090 GN=Capzb PE=1 SV=3	Capzb	Capzb	0.156885	4.52697	2.53959	0.121756	0.512079	0.0434393	4.52697	0.170436	0.68273	0.905557	-0.0131085	4.52697	0.0165524	0.898509	0.937704	0.0303308	4.52697	0.088676	0.767969	0.857047		P47757	57600.8	51480.6	69626.4	58868.1	54086.7	68189.7	52071	55371.4	65908.4	66296.2	60815.3	66062.1	62236.6	70610.5	58697.4	85186.5	56220.5	54903.9	55623.6	53033.3	56703.8	60894.5	59029.3	69778.7
P47758	Signal recognition particle receptor subunit beta OS=Mus musculus OX=10090 GN=Srprb PE=1 SV=1	Srprb	Srprb	0.0131271	6.1018	0.0953273	0.759696	0.94464	0.0178592	6.1018	0.154384	0.697225	0.909553	-0.0700902	6.1018	2.53348	0.122187	0.251586	-0.052231	6.1018	1.40734	0.24503	0.399426		P47758	173010	199987	201911	196087	189785	189003	190717	169803	182676	167175	173186	190917	181324	195411	185586	202400	172056	166441	184740	174098	183711	180107	143665	152660
P47791	Glutathione reductase, mitochondrial OS=Mus musculus OX=10090 GN=Gsr PE=1 SV=3	Gsr	Gsr	-0.00993346	6.53634	0.039033	0.844748	0.964359	-0.0296185	6.53634	0.303636	0.58579	0.870197	-0.13919	6.53634	7.13485	0.0122142	0.052492	-0.168808	6.53634	10.4877	0.00298418	0.0157816		P47791	257490	285933	278065	247848	259432	279196	270184	244716	238072	220141	275625	250964	241356	263638	260721	266599	255733	225141	198157	235652	226942	212163	210907	241462
P47809	Dual specificity mitogen-activated protein kinase kinase 4 OS=Mus musculus OX=10090 GN=Map2k4 PE=1 SV=2	Map2k4	Map2k4	-0.122966	6.51411	7.22438	0.0117365	0.237758	-0.0627795	6.51411	1.64806	0.209284	0.648499	-0.0743413	6.51411	2.46217	0.127356	0.258624	-0.137121	6.51411	8.36621	0.00713943	0.0293242		P47809	211192	274807	290077	273983	246374	228648	225091	236907	244942	211789	260012	276088	241398	266505	231239	237257	254462	231281	195840	239047	236112	211137	226287	212112
P47811	Mitogen-activated protein kinase 14 OS=Mus musculus OX=10090 GN=Mapk14 PE=1 SV=3	Mapk14	Mapk14	-0.0251933	6.89189	0.215669	0.645793	0.911366	0.0322175	6.89189	0.308607	0.582753	0.868191	0.0119691	6.89189	0.0454429	0.832668	0.898866	0.0441866	6.89189	0.619614	0.437512	0.597776		P47811	316285	276449	373170	340693	342691	273186	289915	304559	334224	283925	329816	326159	304409	327860	276098	291226	324542	308002	310060	300740	314614	292406	299786	316767
P47857	ATP-dependent 6-phosphofructokinase, muscle type OS=Mus musculus OX=10090 GN=Pfkm PE=1 SV=3	Pfkm	Pfkm	0.0139077	12.7086	0.0605579	0.807332	0.959206	0.114005	12.7086	3.55962	0.0691468	0.483013	-0.0116643	12.7086	0.0397497	0.843348	0.905338	0.102341	12.7086	3.0647	0.0904758	0.192118		P47857	1.47462e+07	1.74431e+07	2.04885e+07	2.0978e+07	1.84934e+07	1.84201e+07	1.45673e+07	1.34707e+07	1.86777e+07	1.44759e+07	1.79046e+07	1.98205e+07	1.92128e+07	1.89263e+07	1.69555e+07	1.78898e+07	1.78892e+07	1.8822e+07	1.62867e+07	1.81739e+07	1.80991e+07	1.5316e+07	1.47333e+07	1.67723e+07
P47911	60S ribosomal protein L6 OS=Mus musculus OX=10090 GN=Rpl6 PE=1 SV=3	Rpl6	Rpl6	0.398494	7.4568	21.3612	7.1e-05	0.0445698	0.120193	7.4568	1.70533	0.201754	0.644937	0.628577	7.4568	49.853	8.6e-08	1.91e-05	0.74877	7.4568	70.6393	2.68009e-09	6.10931e-07		P47911	396476	318759	396781	343321	356163	415139	368171	342002	523777	526015	287584	358417	420117	366052	482460	386267	429780	511847	631147	526784	541818	534882	470918	480635
P47915	60S ribosomal protein L29 OS=Mus musculus OX=10090 GN=Rpl29 PE=1 SV=2	Rpl29	Rpl29; Gm8210	0.390452	5.73425	10.3106	0.0032022	0.129742	0.00580212	5.73425	0.00199835	0.964647	0.991765	0.595813	5.73425	22.5238	5.02e-05	0.00117927	0.601616	5.73425	22.9634	4.4173e-05	0.000676602		P47915	130332	106181	130867	101399	121990	87133.2	86214	115735	189634	153203	99176.8	105670	149105	128117	152346	111607	159231	158808	185498	174342	155484	189816	141446	132287
P47941	Crk-like protein OS=Mus musculus OX=10090 GN=Crkl PE=1 SV=2	Crkl	Crkl	-0.0614999	4.76891	0.869081	0.358829	0.767105	0.00333739	4.76891	0.00223959	0.962576	0.991765	0.026676	4.76891	0.152686	0.698808	0.80306	0.0300134	4.76891	0.193289	0.663419	0.787947		P47941	72377.3	72392.7	82787.4	67938.4	68610.2	69017.6	79411	73686.2	65858.8	71108.7	78485.1	67692.6	64839.8	69246.7	67771.5	64835.2	75481.5	73316.5	65827.1	72428.5	78136.6	73166.4	68731.3	76927.6
[truncated: 1,713 more rows]
[truncated: 58 more columns]

## Sheet: Table S3
Table S3. Metabolomics Data. Differentially expressed results, normalized and imputed data, and raw data.
[truncated: 73 more rows]
[truncated: 116 more columns]

[truncated: 1 more sheets: Table S4]
